# Supplementary material for: Investigation of Sperm and Seminal Plasma Candidate MicroRNAs of Bulls with Differing Fertility and In Silico Prediction of miRNA-mRNA Interaction Network of Reproductive Function
Source: Animals (Basel). 2022 Sep 9;12(18):2360. doi: 10.3390/ani12182360 (PMC9495167; doi:10.3390/ani12182360)
Supplement: Supplementary file 1 [file animals-12-02360-s001.zip]

Archive with 23 entries (22 files):
- Figure S1.pdf
- Figure S2.pdf
- Supplementary File S1.xlsx
- Supplementary File S2.xlsx
- Supplementary File S3.xlsx
- Supplementary File S4.xlsx
- Supplementary File S5.xlsx
- Supplementary File S6.xlsx
- Supplementary File S7.xlsx
- Table S1.pdf
- Table S2.pdf
- __MACOSX/
- __MACOSX/._Figure S2.docx
- __MACOSX/._FigureS1.docx
- __MACOSX/._SupplementaryFile1.xlsx
- __MACOSX/._SupplementaryFile2.xlsx
- __MACOSX/._SupplementaryFile3.xlsx
- __MACOSX/._SupplementaryFile4.xlsx
- __MACOSX/._SupplementaryFile5.xlsx
- __MACOSX/._SupplementaryFile6.xlsx
- __MACOSX/._SupplementaryFile7.xlsx
- __MACOSX/._TableS1.docx
- __MACOSX/._TableS2.docx
