# Supplementary material for: Investigation of Sperm and Seminal Plasma Candidate MicroRNAs of Bulls with Differing Fertility and In Silico Prediction of miRNA-mRNA Interaction Network of Reproductive Function
Source: Animals (Basel). 2022 Sep 9;12(18):2360. doi: 10.3390/ani12182360 (PMC9495167; doi:10.3390/ani12182360)
Supplement: Supplementary file 1 [file animals-12-02360-s001.zip › Supplementary File S1.xlsx]

## Sheet: Sheet1
miRNA (sperm)	Fold change	P value
bta-let-7a-5p	-1.31	0.259855
bta-let-7d	-1.19	0.304282
bta-let-7f	-3.67	0.0284063
bta-let-7g	-1.61	0.151369
bta-let-7i	1.56	0.301539
bta-mir-101	-7.72	0.00399452
bta-mir-103	-1.09	0.543601
bta-mir-107	8.49	0.00618931
bta-mir-10a	-4.13	0.024411
bta-mir-10b	-3.04	0.0396982
bta-mir-122	1.46	0.262514
bta-mir-124b	2.78	0.041415
bta-mir-125a	-2.01	0.0540882
bta-mir-125b	-1.99	0.128194
bta-mir-126-3p	1.89	0.110082
bta-mir-127	3.78	0.0289489
bta-mir-128	-5.52	0.010257
bta-mir-132	2.88	0.0344693
bta-mir-138	6.99	0.010278
bta-mir-139	6.89	0.0129751
bta-mir-140	3.85	0.0267556
bta-mir-142-3p	3.43	0.0254158
bta-mir-142-5p	14.87	0.000914539
bta-mir-145	5.89	0.0204873
bta-mir-148a	-5.22	0.011434
bta-mir-148b	-5.17	0.0144788
bta-mir-150	8.32	0.00787735
bta-mir-151-3p	1.18	0.372817
bta-mir-151-5p	5.97	0.0203706
bta-mir-15b	-5.92	0.00232544
bta-mir-16b	-27.69	0.000134953
bta-mir-17-3p	4.72	0.024795
bta-mir-17-5p	-1.03	0.488149
bta-mir-17-5p	10.12	0.0031343
bta-mir-181a	1.87	0.0816098
bta-mir-181b	5.05	0.0218712
bta-mir-181c	1.76	0.101423
bta-mir-186	-7.96	0.0039427
bta-mir-18a	-1.24	0.398617
bta-mir-18b	2.78	0.0374541
bta-mir-191	-5.29	0.0192943
bta-mir-192	1.97	0.0649751
bta-mir-193a-3p	13.68	0.000691762
bta-mir-193a-5p	7.12	0.00846746
bta-mir-199a-3p	12.16	0.000472919
bta-mir-199a-5p	26.12	0.000100254
bta-mir-199b	6.97	0.0104348
bta-mir-200a	-8.05	0.000297853
bta-mir-200b	-2.11	0.0540634
bta-mir-200c	-1.33	0.301813
bta-mir-205	-1.65	0.110294
bta-mir-20a	-1.03	0.549837
bta-mir-20b	20.91	0.000109612
bta-mir-21-3p	15.41	0.000874049
bta-mir-21-5p	4.45	0.0254158
bta-mir-210	5.01	0.0237831
bta-mir-214	26.97	0.000100746
bta-mir-215	10.09	0.00411104
bta-mir-218	2.96	0.0314695
bta-mir-22-5p	1.42	0.273643
bta-mir-221	1.98	0.0593481
bta-mir-222	1.23	0.273194
bta-mir-23a	-1.12	0.389378
bta-mir-23b-3p	-1.23	0.327164
bta-mir-24-3p	2.78	0.0359065
bta-mir-25	-2.02	0.054955
bta-mir-26a	-3.34	0.0331294
bta-mir-26b	-2.99	0.0398748
bta-mir-27a-3p	-1.56	0.193804
bta-mir-27b	-1.73	0.0983804
bta-mir-29a	-7.94	0.00362459
bta-mir-29b	-2.14	0.0478804
bta-mir-29c	-12.67	0.000362392
bta-mir-30a-5p	1.66	0.121289
bta-mir-30b-5p	-1.37	0.229478
bta-mir-30c	-1.67	0.147852
bta-mir-30d	2.89	0.0331284
bta-mir-30e-5p	-3.63	0.0296725
bta-mir-31	9.13	0.00613726
bta-mir-320a	5.99	0.0178595
bta-mir-34b	-7.23	0.00399674
bta-mir-484	8.34	0.00772803
bta-mir-499	1.11	0.389722
bta-mir-99a-5p	-6.13	0.00200125
