# Supplementary material for: Investigation of Sperm and Seminal Plasma Candidate MicroRNAs of Bulls with Differing Fertility and In Silico Prediction of miRNA-mRNA Interaction Network of Reproductive Function
Source: Animals (Basel). 2022 Sep 9;12(18):2360. doi: 10.3390/ani12182360 (PMC9495167; doi:10.3390/ani12182360)
Supplement: Supplementary file 1 [file animals-12-02360-s001.zip › Supplementary File S2.xlsx]

## Sheet: Sheet1
miRNA (seminal plasma)	Fold change	P value
bta-let-7a-5p	-1.55	0.156859
bta-let-7d	-1.37	0.277959
bta-let-7f	-4.05	0.0238819
bta-let-7g	-1.87	0.653271
bta-let-7i	1.08	0.390711
bta-mir-101	-10.99	0.00256691
bta-mir-103	-1.2	0.30666
bta-mir-107	7.57	0.0128642
bta-mir-10a	-4.41	0.0164798
bta-mir-10b	-3.36	0.0389416
bta-mir-122	1.26	0.283042
bta-mir-124b	2.41	0.0396465
bta-mir-125a	-2.38	0.0433197
bta-mir-125b	-2.23	0.0550882
bta-mir-126-3p	1.12	0.387217
bta-mir-127	3.32	0.0297331
bta-mir-128	-5.75	0.00299633
bta-mir-132	2.65	0.0374548
bta-mir-138	6.64	0.019845
bta-mir-139	6.55	0.0206312
bta-mir-140	3.33	0.0297801
bta-mir-142-3p	3.15	0.035645
bta-mir-142-5p	13.45	0.00381353
bta-mir-145	5.07	0.0249338
bta-mir-148a	-5.65	0.0207018
bta-mir-148b	-1.07	0.388296
bta-mir-150	7.14	0.0137268
bta-mir-151-3p	1.09	0.394296
bta-mir-151-5p	5.91	0.0210862
bta-mir-15b	-6.51	0.00337055
bta-mir-16b	-32.6	3.6666e-05
bta-mir-17-3p	4.01	0.027134
bta-mir-17-5p	8.61	0.00702274
bta-mir-17-5p	-1.01	0.481403
bta-mir-181a	1.41	0.272536
bta-mir-181b	4.8	0.0259223
bta-mir-181c	1.46	0.250048
bta-mir-186	-8.5	0.00523894
bta-mir-18a	-1.46	0.260416
bta-mir-18b	2.02	0.0501302
bta-mir-191	-5.34	0.0180377
bta-mir-192	1.66	0.111482
bta-mir-193a-3p	12.83	0.00458762
bta-mir-193a-5p	6.93	0.0199161
bta-mir-199a-3p	9.03	0.006501
bta-mir-199a-5p	20.11	0.000188762
bta-mir-199b	6.8	0.0199161
bta-mir-200a	-11.03	0.000379426
bta-mir-200b	-2.59	0.0443579
bta-mir-200c	-1.57	0.139216
bta-mir-205	-1.81	0.0822278
bta-mir-20a	-1.09	0.394296
bta-mir-20b	17.78	0.00120585
bta-mir-210	4.4	0.026846
bta-mir-21-3p	13.48	0.00312925
bta-mir-214	23.68	0.000130476
bta-mir-215	7.2	0.0131095
bta-mir-21-5p	3.84	0.0290316
bta-mir-218	2.58	0.0389408
bta-mir-221	1.66	0.112289
bta-mir-222	1.06	0.404986
bta-mir-22-5p	1.16	0.32123
bta-mir-23a	-1.39	0.271982
bta-mir-23b-3p	-1.48	0.235271
bta-mir-24-3p	2.35	0.0493366
bta-mir-25	-2.15	0.05346
bta-mir-26a	-3.71	0.0293993
bta-mir-26b	-3.21	0.0363993
bta-mir-27a-3p	-1.76	0.0963855
bta-mir-27b	-1.91	0.060048
bta-mir-29a	-9.26	0.00687303
bta-mir-29b	-2.66	0.0334706
bta-mir-29c	-14.58	0.000379426
bta-mir-30a-5p	1.5	0.202228
bta-mir-30b-5p	-1.5	0.200808
bta-mir-30c	-1.97	0.0594822
bta-mir-30d	2.35	0.0467368
bta-mir-30e-5p	-4.09	0.0208165
bta-mir-31	8.37	0.00744585
bta-mir-320a	5.09	0.0243256
bta-mir-34b	-8.6	0.00593939
bta-mir-484	7.7	0.0123038
bta-mir-499	1.14	0.378217
bta-mir-99a-5p	-7.97	0.00347155
