# Supplementary material for: Investigation of Sperm and Seminal Plasma Candidate MicroRNAs of Bulls with Differing Fertility and In Silico Prediction of miRNA-mRNA Interaction Network of Reproductive Function
Source: Animals (Basel). 2022 Sep 9;12(18):2360. doi: 10.3390/ani12182360 (PMC9495167; doi:10.3390/ani12182360)
Supplement: Supplementary file 1 [file animals-12-02360-s001.zip › Supplementary File S3.xlsx]

## Sheet: UpReg_miRNA-Targets
ID	Accession	Target	TargetID	Experiment
hsa-mir-17-5p	MIMAT0000070	ABCA1	19	ELISA//HITS-CLIP//Luciferase reporter assay//qRT-PCR//Western blot
hsa-mir-17-5p	MIMAT0000070	ACADSB	36	HITS-CLIP
hsa-mir-17-5p	MIMAT0000070	ACOX1	51	HITS-CLIP
hsa-mir-17-5p	MIMAT0000070	ACVR1B	91	PAR-CLIP
hsa-mir-17-5p	MIMAT0000070	ADAR	103	Luciferase reporter assay//PAR-CLIP
hsa-mir-17-5p	MIMAT0000070	ADARB1	104	CLASH
hsa-mir-17-5p	MIMAT0000070	ADD1	118	HITS-CLIP
hsa-mir-17-5p	MIMAT0000070	GRK3	157	HITS-CLIP
hsa-mir-17-5p	MIMAT0000070	AP1G1	164	HITS-CLIP
hsa-mir-17-5p	MIMAT0000070	AK1	203	CLASH
hsa-mir-17-5p	MIMAT0000070	ALDH9A1	223	HITS-CLIP
hsa-mir-17-5p	MIMAT0000070	AMD1	262	CLASH
hsa-mir-17-5p	MIMAT0000070	APEX1	328	CLASH
hsa-mir-17-5p	MIMAT0000070	XIAP	331	CLASH//PAR-CLIP
hsa-mir-17-5p	MIMAT0000070	APOH	350	HITS-CLIP
hsa-mir-17-5p	MIMAT0000070	APP	351	CLASH//Luciferase reporter assay//Western blot
hsa-mir-17-5p	MIMAT0000070	FAS	355	qRT-PCR
hsa-mir-17-5p	MIMAT0000070	ARCN1	372	HITS-CLIP
hsa-mir-17-5p	MIMAT0000070	RHOC	389	PAR-CLIP
hsa-mir-17-5p	MIMAT0000070	RND3	390	Luciferase reporter assay//qRT-PCR//Western blot
hsa-mir-17-5p	MIMAT0000070	ARHGAP1	392	HITS-CLIP//PAR-CLIP
hsa-mir-17-5p	MIMAT0000070	ARHGAP5	394	CLASH
hsa-mir-17-5p	MIMAT0000070	ARL1	400	HITS-CLIP
hsa-mir-17-5p	MIMAT0000070	ASNS	440	CLASH
hsa-mir-17-5p	MIMAT0000070	ATF3	467	CLASH
hsa-mir-17-5p	MIMAT0000070	ATP1B3	483	HITS-CLIP
hsa-mir-17-5p	MIMAT0000070	ATP2B1	490	HITS-CLIP
hsa-mir-17-5p	MIMAT0000070	ATP5B	506	CLASH
hsa-mir-17-5p	MIMAT0000070	ATRX	546	CLASH
hsa-mir-17-5p	MIMAT0000070	KIF1A	547	CLASH
hsa-mir-17-5p	MIMAT0000070	B2M	567	PAR-CLIP
hsa-mir-17-5p	MIMAT0000070	CCND1	595	HITS-CLIP//Luciferase reporter assay//PAR-CLIP//qRT-PCR//Western blot
hsa-mir-17-5p	MIMAT0000070	BCL2	596	Luciferase reporter assay//qRT-PCR//Western blot
hsa-mir-17-5p	MIMAT0000070	BCL2L2	599	PAR-CLIP
hsa-mir-17-5p	MIMAT0000070	BLVRA	644	CLASH
hsa-mir-17-5p	MIMAT0000070	BMP2	650	Flow//Luciferase reporter assay//PAR-CLIP//qRT-PCR//Western blot
hsa-mir-17-5p	MIMAT0000070	BMP8B	656	PAR-CLIP
hsa-mir-17-5p	MIMAT0000070	BMPR2	659	HITS-CLIP//Luciferase reporter assay//qRT-PCR//Western blot
hsa-mir-17-5p	MIMAT0000070	BNIP2	663	HITS-CLIP//PAR-CLIP
hsa-mir-17-5p	MIMAT0000070	BRCA2	675	Immunohistochemistry//Luciferase reporter assay//qRT-PCR//Western blot
hsa-mir-17-5p	MIMAT0000070	CANX	821	CLASH
hsa-mir-17-5p	MIMAT0000070	CAPZA2	830	HITS-CLIP
hsa-mir-17-5p	MIMAT0000070	CASP2	835	HITS-CLIP
hsa-mir-17-5p	MIMAT0000070	CAV1	857	PAR-CLIP
hsa-mir-17-5p	MIMAT0000070	RUNX1	861	Luciferase reporter assay//qRT-PCR//Reporter assay//Western blot
hsa-mir-17-5p	MIMAT0000070	RUNX3	864	PAR-CLIP
hsa-mir-17-5p	MIMAT0000070	CBL	867	CLASH
hsa-mir-17-5p	MIMAT0000070	CCND2	894	CLASH//Luciferase reporter assay
hsa-mir-17-5p	MIMAT0000070	CCT6A	908	CLASH
hsa-mir-17-5p	MIMAT0000070	CD28	940	HITS-CLIP
hsa-mir-17-5p	MIMAT0000070	CD47	961	HITS-CLIP
hsa-mir-17-5p	MIMAT0000070	CDKN1A	1026	HITS-CLIP//Luciferase reporter assay//Northern blot//qRT-PCR//Reporter assay//Western blot
hsa-mir-17-5p	MIMAT0000070	CETN2	1069	CLASH
hsa-mir-17-5p	MIMAT0000070	CFL2	1073	HITS-CLIP//PAR-CLIP
hsa-mir-17-5p	MIMAT0000070	CHD4	1108	CLASH
hsa-mir-17-5p	MIMAT0000070	CLU	1191	Immunohistochemistry//qRT-PCR//Western blot
hsa-mir-17-5p	MIMAT0000070	CLPTM1	1209	CLASH
hsa-mir-17-5p	MIMAT0000070	KLF6	1316	PAR-CLIP
hsa-mir-17-5p	MIMAT0000070	MAP3K8	1326	CLASH
hsa-mir-17-5p	MIMAT0000070	COX6B1	1340	PAR-CLIP
hsa-mir-17-5p	MIMAT0000070	COX7B	1349	CLASH
hsa-mir-17-5p	MIMAT0000070	CPE	1363	CLASH
hsa-mir-17-5p	MIMAT0000070	CPOX	1371	HITS-CLIP
hsa-mir-17-5p	MIMAT0000070	CPS1	1373	CLASH//HITS-CLIP
hsa-mir-17-5p	MIMAT0000070	CPT1A	1374	HITS-CLIP
hsa-mir-17-5p	MIMAT0000070	CREB1	1385	PAR-CLIP//qRT-PCR
hsa-mir-17-5p	MIMAT0000070	CRK	1398	HITS-CLIP//PAR-CLIP
hsa-mir-17-5p	MIMAT0000070	CRY2	1408	HITS-CLIP
hsa-mir-17-5p	MIMAT0000070	MAPK14	1432	Immunocytochemistry//Immunohistochemistry//qRT-PCR
hsa-mir-17-5p	MIMAT0000070	CSNK1A1	1452	PAR-CLIP
hsa-mir-17-5p	MIMAT0000070	CTSS	1520	HITS-CLIP
hsa-mir-17-5p	MIMAT0000070	CYB5A	1528	HITS-CLIP
hsa-mir-17-5p	MIMAT0000070	CYLD	1540	HITS-CLIP
hsa-mir-17-5p	MIMAT0000070	DAPK3	1613	CLASH//GFP reporter assay//qRT-PCR//Western blot
hsa-mir-17-5p	MIMAT0000070	DDX5	1655	HITS-CLIP
hsa-mir-17-5p	MIMAT0000070	DHODH	1723	HITS-CLIP
hsa-mir-17-5p	MIMAT0000070	DYNC1LI2	1783	HITS-CLIP//PAR-CLIP
hsa-mir-17-5p	MIMAT0000070	DNMT1	1786	Luciferase reporter assay
hsa-mir-17-5p	MIMAT0000070	DPYSL2	1808	CLASH//PAR-CLIP
hsa-mir-17-5p	MIMAT0000070	DSPP	1834	PAR-CLIP
hsa-mir-17-5p	MIMAT0000070	DUSP2	1844	PAR-CLIP
hsa-mir-17-5p	MIMAT0000070	E2F1	1869	HITS-CLIP//Luciferase reporter assay//Northern blot//qRT-PCR//Reporter assay//Western blot
hsa-mir-17-5p	MIMAT0000070	E2F2	1870	HITS-CLIP
hsa-mir-17-5p	MIMAT0000070	E2F3	1871	HITS-CLIP//Luciferase reporter assay
hsa-mir-17-5p	MIMAT0000070	E2F5	1875	HITS-CLIP
hsa-mir-17-5p	MIMAT0000070	GPR183	1880	PAR-CLIP
hsa-mir-17-5p	MIMAT0000070	EEF1A1	1915	CLASH
hsa-mir-17-5p	MIMAT0000070	EGR2	1959	Luciferase reporter assay//qRT-PCR//Western blot
hsa-mir-17-5p	MIMAT0000070	EIF2S1	1965	HITS-CLIP//PAR-CLIP
hsa-mir-17-5p	MIMAT0000070	EIF4A2	1974	PAR-CLIP
hsa-mir-17-5p	MIMAT0000070	EIF4G2	1982	CLASH//HITS-CLIP
hsa-mir-17-5p	MIMAT0000070	ELAVL2	1993	PAR-CLIP
hsa-mir-17-5p	MIMAT0000070	ELK4	2005	PAR-CLIP
hsa-mir-17-5p	MIMAT0000070	EPAS1	2034	Luciferase reporter assay
hsa-mir-17-5p	MIMAT0000070	EPB41L2	2037	CLASH
hsa-mir-17-5p	MIMAT0000070	EPHA4	2043	PAR-CLIP
hsa-mir-17-5p	MIMAT0000070	NR2F6	2063	PAR-CLIP
hsa-mir-17-5p	MIMAT0000070	ERCC2	2068	CLASH
hsa-mir-17-5p	MIMAT0000070	EREG	2069	PAR-CLIP
hsa-mir-17-5p	MIMAT0000070	ESR2	2100	HITS-CLIP
hsa-mir-17-5p	MIMAT0000070	ETF1	2107	HITS-CLIP
hsa-mir-17-5p	MIMAT0000070	ETV1	2115	Luciferase reporter assay//microarray//qRT-PCR//Western blot//Western blotting
hsa-mir-17-5p	MIMAT0000070	EZH1	2145	HITS-CLIP
hsa-mir-17-5p	MIMAT0000070	F2R	2149	PAR-CLIP
hsa-mir-17-5p	MIMAT0000070	F2RL1	2150	HITS-CLIP
hsa-mir-17-5p	MIMAT0000070	F3	2152	PAR-CLIP
hsa-mir-17-5p	MIMAT0000070	FANCA	2175	CLASH
hsa-mir-17-5p	MIMAT0000070	ACSL4	2182	HITS-CLIP//PAR-CLIP
hsa-mir-17-5p	MIMAT0000070	FASN	2194	CLASH
hsa-mir-17-5p	MIMAT0000070	FER	2241	CLASH
hsa-mir-17-5p	MIMAT0000070	FOXC1	2296	PAR-CLIP
hsa-mir-17-5p	MIMAT0000070	FTH1	2495	CLASH
hsa-mir-17-5p	MIMAT0000070	GAB1	2549	HITS-CLIP
hsa-mir-17-5p	MIMAT0000070	GABBR1	2550	HITS-CLIP
hsa-mir-17-5p	MIMAT0000070	GABPB1	2553	HITS-CLIP//PAR-CLIP
hsa-mir-17-5p	MIMAT0000070	GAK	2580	HITS-CLIP
hsa-mir-17-5p	MIMAT0000070	GAPDH	2597	CLASH
hsa-mir-17-5p	MIMAT0000070	GATA6	2627	PAR-CLIP
hsa-mir-17-5p	MIMAT0000070	GBP3	2635	HITS-CLIP
hsa-mir-17-5p	MIMAT0000070	KAT2A	2648	CLASH
hsa-mir-17-5p	MIMAT0000070	GLO1	2739	CLASH//HITS-CLIP//PAR-CLIP
hsa-mir-17-5p	MIMAT0000070	GNAS	2778	CLASH//HITS-CLIP
hsa-mir-17-5p	MIMAT0000070	GNB1	2782	CLASH
hsa-mir-17-5p	MIMAT0000070	GNS	2799	HITS-CLIP//PAR-CLIP
hsa-mir-17-5p	MIMAT0000070	GOLGA1	2800	HITS-CLIP
hsa-mir-17-5p	MIMAT0000070	GOLGA2	2801	HITS-CLIP
hsa-mir-17-5p	MIMAT0000070	GPI	2821	CLASH
hsa-mir-17-5p	MIMAT0000070	GPM6A	2823	CLASH
hsa-mir-17-5p	MIMAT0000070	MKNK2	2872	HITS-CLIP//PAR-CLIP
hsa-mir-17-5p	MIMAT0000070	NR3C1	2908	PAR-CLIP
hsa-mir-17-5p	MIMAT0000070	ARHGAP35	2909	HITS-CLIP
hsa-mir-17-5p	MIMAT0000070	GTF2H3	2967	HITS-CLIP
hsa-mir-17-5p	MIMAT0000070	HIST1H2BD	3017	PAR-CLIP
hsa-mir-17-5p	MIMAT0000070	HAS2	3037	HITS-CLIP
hsa-mir-17-5p	MIMAT0000070	HTT	3064	CLASH
hsa-mir-17-5p	MIMAT0000070	HIF1A	3091	HITS-CLIP//Luciferase reporter assay//Microarray//qRT-PCR//Western blot
hsa-mir-17-5p	MIMAT0000070	HIP1	3092	HITS-CLIP
hsa-mir-17-5p	MIMAT0000070	HMGB1	3146	HITS-CLIP//PAR-CLIP
hsa-mir-17-5p	MIMAT0000070	HMGB2	3148	PAR-CLIP
hsa-mir-17-5p	MIMAT0000070	HMGB3	3149	PAR-CLIP
hsa-mir-17-5p	MIMAT0000070	HNRNPU	3192	CLASH
hsa-mir-17-5p	MIMAT0000070	HOXD11	3237	PAR-CLIP
hsa-mir-17-5p	MIMAT0000070	AGFG2	3268	HITS-CLIP
hsa-mir-17-5p	MIMAT0000070	HSPA8	3312	PAR-CLIP
hsa-mir-17-5p	MIMAT0000070	HSPB2	3316	Western blot
hsa-mir-17-5p	MIMAT0000070	HSP90AA1	3320	CLASH
hsa-mir-17-5p	MIMAT0000070	ICAM1	3383	Luciferase reporter assay
hsa-mir-17-5p	MIMAT0000070	IFNAR1	3454	HITS-CLIP
hsa-mir-17-5p	MIMAT0000070	IFNAR2	3455	HITS-CLIP
hsa-mir-17-5p	MIMAT0000070	IGFBP3	3486	Luciferase reporter assay//qRT-PCR
hsa-mir-17-5p	MIMAT0000070	IGFBP5	3488	CLASH
hsa-mir-17-5p	MIMAT0000070	FOXK2	3607	HITS-CLIP//PAR-CLIP
hsa-mir-17-5p	MIMAT0000070	ILF3	3609	CLASH
hsa-mir-17-5p	MIMAT0000070	IPP	3652	HITS-CLIP
hsa-mir-17-5p	MIMAT0000070	IRAK1	3654	CLASH
hsa-mir-17-5p	MIMAT0000070	ITGA2	3673	PAR-CLIP
hsa-mir-17-5p	MIMAT0000070	ITGB1	3688	PAR-CLIP
hsa-mir-17-5p	MIMAT0000070	ITGB8	3696	Luciferase reporter assay//qRT-PCR
hsa-mir-17-5p	MIMAT0000070	ITPKB	3707	HITS-CLIP
hsa-mir-17-5p	MIMAT0000070	JAK1	3716	HITS-CLIP//Luciferase reporter assay//Western blot
hsa-mir-17-5p	MIMAT0000070	KCNA7	3743	PAR-CLIP
hsa-mir-17-5p	MIMAT0000070	KCNB1	3745	PAR-CLIP
hsa-mir-17-5p	MIMAT0000070	KCND3	3752	HITS-CLIP
hsa-mir-17-5p	MIMAT0000070	KCNJ8	3764	PAR-CLIP
hsa-mir-17-5p	MIMAT0000070	KCNMA1	3778	AGO2 Immunoprecipitation//Immunofluorescence//Microarray//qRT-PCR
hsa-mir-17-5p	MIMAT0000070	KCNMB1	3779	PAR-CLIP
hsa-mir-17-5p	MIMAT0000070	KIF5C	3800	CLASH
hsa-mir-17-5p	MIMAT0000070	KLRD1	3824	HITS-CLIP
hsa-mir-17-5p	MIMAT0000070	KPNA2	3838	HITS-CLIP//PAR-CLIP
hsa-mir-17-5p	MIMAT0000070	KRT10	3858	PAR-CLIP
hsa-mir-17-5p	MIMAT0000070	LAMC1	3915	HITS-CLIP
hsa-mir-17-5p	MIMAT0000070	RPSA	3921	CLASH
hsa-mir-17-5p	MIMAT0000070	LASP1	3927	HITS-CLIP//PAR-CLIP
hsa-mir-17-5p	MIMAT0000070	LDLR	3949	HITS-CLIP//Luciferase reporter assay//PAR-CLIP//qRT-PCR//Western blot
hsa-mir-17-5p	MIMAT0000070	LIMK1	3984	Immunoblot//Luciferase reporter assay//PAR-CLIP//qRT-PCR
hsa-mir-17-5p	MIMAT0000070	LRPAP1	4043	PAR-CLIP
hsa-mir-17-5p	MIMAT0000070	M6PR	4074	HITS-CLIP//PAR-CLIP
hsa-mir-17-5p	MIMAT0000070	NBR1	4077	CLASH
hsa-mir-17-5p	MIMAT0000070	SMAD3	4088	CLASH
hsa-mir-17-5p	MIMAT0000070	SMAD4	4089	Luciferase reporter assay//Microarray//PAR-CLIP
hsa-mir-17-5p	MIMAT0000070	SMAD5	4090	HITS-CLIP
hsa-mir-17-5p	MIMAT0000070	SMAD6	4091	HITS-CLIP
hsa-mir-17-5p	MIMAT0000070	MBNL1	4154	CLASH
hsa-mir-17-5p	MIMAT0000070	MCC	4163	PAR-CLIP
hsa-mir-17-5p	MIMAT0000070	MCL1	4170	HITS-CLIP
hsa-mir-17-5p	MIMAT0000070	DNAJB9	4189	PAR-CLIP
hsa-mir-17-5p	MIMAT0000070	MDK	4192	CLASH
hsa-mir-17-5p	MIMAT0000070	MDM2	4193	In situ hybridization//Luciferase reporter assay//PAR-CLIP//Western blot
hsa-mir-17-5p	MIMAT0000070	MECP2	4204	HITS-CLIP//PAR-CLIP
hsa-mir-17-5p	MIMAT0000070	MEF2D	4209	Luciferase reporter assay
hsa-mir-17-5p	MIMAT0000070	MAP3K3	4215	HITS-CLIP
hsa-mir-17-5p	MIMAT0000070	MEN1	4221	CLASH
hsa-mir-17-5p	MIMAT0000070	MICB	4277	HITS-CLIP
hsa-mir-17-5p	MIMAT0000070	MKI67	4288	CLASH
hsa-mir-17-5p	MIMAT0000070	MAP3K9	4293	CLASH
hsa-mir-17-5p	MIMAT0000070	KMT2A	4297	CLASH
hsa-mir-17-5p	MIMAT0000070	MLLT1	4298	PAR-CLIP
hsa-mir-17-5p	MIMAT0000070	AFF1	4299	HITS-CLIP
hsa-mir-17-5p	MIMAT0000070	MMP2	4313	Western blot
hsa-mir-17-5p	MIMAT0000070	MNT	4335	CLASH
hsa-mir-17-5p	MIMAT0000070	MSH3	4437	HITS-CLIP
hsa-mir-17-5p	MIMAT0000070	ATP6	4508	CLASH
hsa-mir-17-5p	MIMAT0000070	COX2	4513	CLASH
hsa-mir-17-5p	MIMAT0000070	MTF1	4520	CLASH//HITS-CLIP
hsa-mir-17-5p	MIMAT0000070	ND2	4536	CLASH
hsa-mir-17-5p	MIMAT0000070	ND4	4538	CLASH
hsa-mir-17-5p	MIMAT0000070	MYO1F	4542	HITS-CLIP
hsa-mir-17-5p	MIMAT0000070	TRIM37	4591	PAR-CLIP
hsa-mir-17-5p	MIMAT0000070	MXI1	4601	HITS-CLIP
hsa-mir-17-5p	MIMAT0000070	MYC	4609	CLASH//Western blot
hsa-mir-17-5p	MIMAT0000070	MYH9	4627	HITS-CLIP
hsa-mir-17-5p	MIMAT0000070	MYO1D	4642	PAR-CLIP
hsa-mir-17-5p	MIMAT0000070	PPP1R12B	4660	HITS-CLIP
hsa-mir-17-5p	MIMAT0000070	NAP1L1	4673	CLASH
hsa-mir-17-5p	MIMAT0000070	NARS	4677	PAR-CLIP
hsa-mir-17-5p	MIMAT0000070	NBL1	4681	PAR-CLIP
hsa-mir-17-5p	MIMAT0000070	2022-09-02	4735	CLASH//HITS-CLIP//PAR-CLIP
hsa-mir-17-5p	MIMAT0000070	NFIB	4781	PAR-CLIP
hsa-mir-17-5p	MIMAT0000070	NONO	4841	CLASH
hsa-mir-17-5p	MIMAT0000070	CNOT4	4850	PAR-CLIP
hsa-mir-17-5p	MIMAT0000070	NOTCH2	4853	CLASH
hsa-mir-17-5p	MIMAT0000070	NPAS2	4862	CLASH
hsa-mir-17-5p	MIMAT0000070	NPAT	4863	HITS-CLIP//Luciferase reporter assay//PAR-CLIP
hsa-mir-17-5p	MIMAT0000070	NUP98	4928	HITS-CLIP
hsa-mir-17-5p	MIMAT0000070	OCRL	4952	HITS-CLIP
hsa-mir-17-5p	MIMAT0000070	PAFAH1B1	5048	HITS-CLIP
hsa-mir-17-5p	MIMAT0000070	PCBP2	5094	PAR-CLIP
hsa-mir-17-5p	MIMAT0000070	PDE4C	5143	HITS-CLIP
hsa-mir-17-5p	MIMAT0000070	PDGFB	5155	PAR-CLIP
hsa-mir-17-5p	MIMAT0000070	PDHB	5162	HITS-CLIP
hsa-mir-17-5p	MIMAT0000070	PDPK1	5170	CLASH//PAR-CLIP
hsa-mir-17-5p	MIMAT0000070	PER1	5187	CLASH
hsa-mir-17-5p	MIMAT0000070	PFKFB2	5208	PAR-CLIP
hsa-mir-17-5p	MIMAT0000070	PFKP	5214	HITS-CLIP//PAR-CLIP
hsa-mir-17-5p	MIMAT0000070	PGAM1	5223	CLASH
hsa-mir-17-5p	MIMAT0000070	SLC25A3	5250	CLASH
hsa-mir-17-5p	MIMAT0000070	PIK3CA	5290	CLASH
hsa-mir-17-5p	MIMAT0000070	PIP4K2A	5305	HITS-CLIP
hsa-mir-17-5p	MIMAT0000070	PITPNA	5306	PAR-CLIP
hsa-mir-17-5p	MIMAT0000070	PKD2	5311	Luciferase reporter assay//qRT-PCR//Western blot
hsa-mir-17-5p	MIMAT0000070	PKNOX1	5316	Luciferase reporter assay//PAR-CLIP
hsa-mir-17-5p	MIMAT0000070	PLAG1	5324	CLASH
hsa-mir-17-5p	MIMAT0000070	PLAGL2	5326	HITS-CLIP
hsa-mir-17-5p	MIMAT0000070	PLRG1	5356	PAR-CLIP
hsa-mir-17-5p	MIMAT0000070	PLS1	5357	CLASH//PAR-CLIP
hsa-mir-17-5p	MIMAT0000070	PLXNA1	5361	CLASH//HITS-CLIP
hsa-mir-17-5p	MIMAT0000070	PMAIP1	5366	PAR-CLIP
hsa-mir-17-5p	MIMAT0000070	CTSA	5476	CLASH
hsa-mir-17-5p	MIMAT0000070	PPP1CA	5499	CLASH
hsa-mir-17-5p	MIMAT0000070	PPP2R1A	5518	CLASH
hsa-mir-17-5p	MIMAT0000070	PPP2R2A	5520	Luciferase reporter assay
hsa-mir-17-5p	MIMAT0000070	PPP3R1	5534	HITS-CLIP
hsa-mir-17-5p	MIMAT0000070	PPP6C	5537	HITS-CLIP
hsa-mir-17-5p	MIMAT0000070	PRIM1	5557	HITS-CLIP//PAR-CLIP
hsa-mir-17-5p	MIMAT0000070	PRKACB	5567	PAR-CLIP
hsa-mir-17-5p	MIMAT0000070	PRKAR1A	5573	PAR-CLIP
hsa-mir-17-5p	MIMAT0000070	PRKCB	5579	HITS-CLIP
hsa-mir-17-5p	MIMAT0000070	MAPK1	5594	HITS-CLIP//PAR-CLIP
hsa-mir-17-5p	MIMAT0000070	MAPK9	5601	Immunoblot//Luciferase reporter assay//qRT-PCR//Western blot
hsa-mir-17-5p	MIMAT0000070	PRNP	5621	HITS-CLIP//PAR-CLIP
hsa-mir-17-5p	MIMAT0000070	PRRG1	5638	In situ hybridization//Next Generation Sequencing (NGS)//qRT-PCR
hsa-mir-17-5p	MIMAT0000070	PTBP1	5725	CLASH
hsa-mir-17-5p	MIMAT0000070	PTEN	5728	HITS-CLIP//Luciferase reporter assay//qRT-PCR//Western blot
hsa-mir-17-5p	MIMAT0000070	PTGER4	5734	HITS-CLIP
hsa-mir-17-5p	MIMAT0000070	PTGFRN	5738	PAR-CLIP
hsa-mir-17-5p	MIMAT0000070	PTGIS	5740	HITS-CLIP
hsa-mir-17-5p	MIMAT0000070	TWF1	5756	HITS-CLIP
hsa-mir-17-5p	MIMAT0000070	QSOX1	5768	HITS-CLIP//PAR-CLIP
hsa-mir-17-5p	MIMAT0000070	PTPN4	5775	HITS-CLIP//PAR-CLIP
hsa-mir-17-5p	MIMAT0000070	PTPRO	5800	Luciferase reporter assay//Western blot
hsa-mir-17-5p	MIMAT0000070	PURB	5814	HITS-CLIP
hsa-mir-17-5p	MIMAT0000070	PVR	5817	PAR-CLIP
hsa-mir-17-5p	MIMAT0000070	QARS	5859	CLASH
hsa-mir-17-5p	MIMAT0000070	RAB5B	5869	CLASH//HITS-CLIP//PAR-CLIP
hsa-mir-17-5p	MIMAT0000070	RAD21	5885	Luciferase reporter assay//qRT-PCR//Western blot
hsa-mir-17-5p	MIMAT0000070	RAN	5901	HITS-CLIP//PAR-CLIP
hsa-mir-17-5p	MIMAT0000070	RANGAP1	5905	HITS-CLIP
hsa-mir-17-5p	MIMAT0000070	RB1	5925	Luciferase reporter assay//PAR-CLIP
hsa-mir-17-5p	MIMAT0000070	RBBP7	5931	HITS-CLIP
hsa-mir-17-5p	MIMAT0000070	RBL1	5933	Luciferase reporter assay
hsa-mir-17-5p	MIMAT0000070	RBL2	5934	Immunohistochemistry//Luciferase reporter assay//Microarray//qRT-PCR//Western blot
hsa-mir-17-5p	MIMAT0000070	REST	5978	PAR-CLIP
hsa-mir-17-5p	MIMAT0000070	RFXAP	5994	HITS-CLIP
hsa-mir-17-5p	MIMAT0000070	RLF	6018	CLASH
hsa-mir-17-5p	MIMAT0000070	RORA	6095	PAR-CLIP
hsa-mir-17-5p	MIMAT0000070	RPA2	6118	HITS-CLIP
hsa-mir-17-5p	MIMAT0000070	RPL7	6129	CLASH
hsa-mir-17-5p	MIMAT0000070	RPL17	6139	HITS-CLIP
hsa-mir-17-5p	MIMAT0000070	RPL21	6144	CLASH
hsa-mir-17-5p	MIMAT0000070	RPL37	6167	CLASH
hsa-mir-17-5p	MIMAT0000070	RPS15A	6210	CLASH
hsa-mir-17-5p	MIMAT0000070	RPS27A	6233	CLASH//HITS-CLIP//PAR-CLIP
hsa-mir-17-5p	MIMAT0000070	RRM2	6241	HITS-CLIP//PAR-CLIP
hsa-mir-17-5p	MIMAT0000070	RTN2	6253	HITS-CLIP
hsa-mir-17-5p	MIMAT0000070	RYR2	6262	CLASH
hsa-mir-17-5p	MIMAT0000070	MSMO1	6307	HITS-CLIP//PAR-CLIP
hsa-mir-17-5p	MIMAT0000070	ATXN1	6310	HITS-CLIP//PAR-CLIP
hsa-mir-17-5p	MIMAT0000070	ATXN7	6314	CLASH
hsa-mir-17-5p	MIMAT0000070	SCD	6319	PAR-CLIP
hsa-mir-17-5p	MIMAT0000070	CCL1	6346	HITS-CLIP//Luciferase reporter assay
hsa-mir-17-5p	MIMAT0000070	CCL5	6352	HITS-CLIP
hsa-mir-17-5p	MIMAT0000070	SDHA	6389	CLASH
hsa-mir-17-5p	MIMAT0000070	TRAPPC2	6399	PAR-CLIP
hsa-mir-17-5p	MIMAT0000070	SELE	6401	Luciferase reporter assay
hsa-mir-17-5p	MIMAT0000070	SRSF2	6427	HITS-CLIP//PAR-CLIP
hsa-mir-17-5p	MIMAT0000070	TRA2B	6434	CLASH
hsa-mir-17-5p	MIMAT0000070	STIL	6491	CLASH
hsa-mir-17-5p	MIMAT0000070	SKI	6497	HITS-CLIP
hsa-mir-17-5p	MIMAT0000070	SKIL	6498	PAR-CLIP
hsa-mir-17-5p	MIMAT0000070	SLC1A5	6510	HITS-CLIP
hsa-mir-17-5p	MIMAT0000070	SLC5A3	6526	PAR-CLIP
hsa-mir-17-5p	MIMAT0000070	SLC6A4	6532	HITS-CLIP
hsa-mir-17-5p	MIMAT0000070	SLC16A2	6567	CLASH
hsa-mir-17-5p	MIMAT0000070	SNTB2	6645	HITS-CLIP
hsa-mir-17-5p	MIMAT0000070	SOD2	6648	HITS-CLIP//PAR-CLIP
hsa-mir-17-5p	MIMAT0000070	CAPN15	6650	PAR-CLIP
hsa-mir-17-5p	MIMAT0000070	SON	6651	CLASH//HITS-CLIP
hsa-mir-17-5p	MIMAT0000070	SOX4	6659	CLASH//PAR-CLIP
hsa-mir-17-5p	MIMAT0000070	SP2	6668	HITS-CLIP
hsa-mir-17-5p	MIMAT0000070	SP4	6671	PAR-CLIP
hsa-mir-17-5p	MIMAT0000070	SPIB	6689	HITS-CLIP
hsa-mir-17-5p	MIMAT0000070	STAT3	6774	HITS-CLIP//Immunoblot//Luciferase reporter assay//Microarray//Northern blot//qRT-PCR//Western blot
hsa-mir-17-5p	MIMAT0000070	STK11	6794	CLASH
hsa-mir-17-5p	MIMAT0000070	STX4	6810	HITS-CLIP
hsa-mir-17-5p	MIMAT0000070	SUOX	6821	CLASH
hsa-mir-17-5p	MIMAT0000070	SURF4	6836	CLASH
hsa-mir-17-5p	MIMAT0000070	TCEA2	6919	CLASH
hsa-mir-17-5p	MIMAT0000070	ELOC	6921	HITS-CLIP
hsa-mir-17-5p	MIMAT0000070	TCF4	6925	HITS-CLIP
hsa-mir-17-5p	MIMAT0000070	TCF3	6929	Luciferase reporter assay
hsa-mir-17-5p	MIMAT0000070	TCF7L2	6934	PAR-CLIP
hsa-mir-17-5p	MIMAT0000070	TMBIM6	7009	HITS-CLIP
hsa-mir-17-5p	MIMAT0000070	TFAM	7019	HITS-CLIP//PAR-CLIP
hsa-mir-17-5p	MIMAT0000070	TGFB1	7040	qRT-PCR
hsa-mir-17-5p	MIMAT0000070	TGFBR2	7048	HITS-CLIP//Immunoblot//Immunohistochemistry//In situ hybridization//Luciferase reporter assay//Microarray//PAR-CLIP//qRT-PCR//Western blot
hsa-mir-17-5p	MIMAT0000070	THBS1	7057	Microarray//qRT-PCR
hsa-mir-17-5p	MIMAT0000070	KLF10	7071	HITS-CLIP
hsa-mir-17-5p	MIMAT0000070	TIMP3	7078	Immunohistochemistry//Luciferase reporter assay//qRT-PCR//Western blot
hsa-mir-17-5p	MIMAT0000070	TJP1	7082	CLASH
hsa-mir-17-5p	MIMAT0000070	TSPAN6	7105	HITS-CLIP
hsa-mir-17-5p	MIMAT0000070	GPR137B	7107	HITS-CLIP//Luciferase reporter assay//PAR-CLIP
hsa-mir-17-5p	MIMAT0000070	TRAPPC10	7109	HITS-CLIP
hsa-mir-17-5p	MIMAT0000070	TNF	7124	Luciferase reporter assay
hsa-mir-17-5p	MIMAT0000070	TNFAIP1	7126	CLASH//HITS-CLIP
hsa-mir-17-5p	MIMAT0000070	TP53	7157	qRT-PCR
hsa-mir-17-5p	MIMAT0000070	TPM4	7171	PAR-CLIP
hsa-mir-17-5p	MIMAT0000070	NR2C2	7182	HITS-CLIP//PAR-CLIP
hsa-mir-17-5p	MIMAT0000070	TSC2	7249	CLASH
hsa-mir-17-5p	MIMAT0000070	TSG101	7251	HITS-CLIP//PAR-CLIP
hsa-mir-17-5p	MIMAT0000070	TXK	7294	HITS-CLIP//PAR-CLIP
hsa-mir-17-5p	MIMAT0000070	UBC	7316	HITS-CLIP//PAR-CLIP
hsa-mir-17-5p	MIMAT0000070	UBE2V2	7336	HITS-CLIP
hsa-mir-17-5p	MIMAT0000070	UGCG	7357	PAR-CLIP
hsa-mir-17-5p	MIMAT0000070	UQCRFS1	7386	CLASH
hsa-mir-17-5p	MIMAT0000070	VDAC1	7416	HITS-CLIP
hsa-mir-17-5p	MIMAT0000070	VEGFA	7422	ELISA//Luciferase reporter assay
hsa-mir-17-5p	MIMAT0000070	VLDLR	7436	ELISA//Luciferase reporter assay//qRT-PCR//Western blot
hsa-mir-17-5p	MIMAT0000070	EIF4H	7458	PAR-CLIP
hsa-mir-17-5p	MIMAT0000070	WEE1	7465	CLASH//HITS-CLIP//Luciferase reporter assay//PAR-CLIP
hsa-mir-17-5p	MIMAT0000070	NSD2	7468	HITS-CLIP
hsa-mir-17-5p	MIMAT0000070	YES1	7525	Luciferase reporter assay//qRT-PCR//Western blot
hsa-mir-17-5p	MIMAT0000070	YWHAZ	7534	PAR-CLIP
hsa-mir-17-5p	MIMAT0000070	ZNF7	7553	HITS-CLIP
hsa-mir-17-5p	MIMAT0000070	ZNF12	7559	HITS-CLIP//PAR-CLIP
hsa-mir-17-5p	MIMAT0000070	ZNF35	7584	PAR-CLIP
hsa-mir-17-5p	MIMAT0000070	ZBTB25	7597	HITS-CLIP
hsa-mir-17-5p	MIMAT0000070	ZNF70	7621	PAR-CLIP
hsa-mir-17-5p	MIMAT0000070	ZNF174	7727	HITS-CLIP
hsa-mir-17-5p	MIMAT0000070	ZNF180	7733	PAR-CLIP
hsa-mir-17-5p	MIMAT0000070	ZNF202	7753	PAR-CLIP
hsa-mir-17-5p	MIMAT0000070	SLC30A1	7779	PAR-CLIP
hsa-mir-17-5p	MIMAT0000070	MAP3K12	7786	Luciferase reporter assay
hsa-mir-17-5p	MIMAT0000070	PTP4A1	7803	PAR-CLIP
hsa-mir-17-5p	MIMAT0000070	CSDE1	7812	PAR-CLIP
hsa-mir-17-5p	MIMAT0000070	BTG2	7832	PAR-CLIP
hsa-mir-17-5p	MIMAT0000070	REEP5	7905	CLASH//HITS-CLIP
hsa-mir-17-5p	MIMAT0000070	CCDC6	8030	PAR-CLIP
hsa-mir-17-5p	MIMAT0000070	SHOC2	8036	PAR-CLIP
hsa-mir-17-5p	MIMAT0000070	COIL	8161	PAR-CLIP
hsa-mir-17-5p	MIMAT0000070	NCOA3	8202	HITS-CLIP//Immunohistochemistry//Luciferase reporter assay//Northern blot//qRT-PCR//Western blot
hsa-mir-17-5p	MIMAT0000070	PUDP	8226	CLASH
hsa-mir-17-5p	MIMAT0000070	PNPLA4	8228	HITS-CLIP
hsa-mir-17-5p	MIMAT0000070	SERF1A	8293	PAR-CLIP
hsa-mir-17-5p	MIMAT0000070	TRRAP	8295	CLASH
hsa-mir-17-5p	MIMAT0000070	FZD9	8326	PAR-CLIP
hsa-mir-17-5p	MIMAT0000070	HIST1H2AM	8336	CLASH
hsa-mir-17-5p	MIMAT0000070	HIST2H2AA3	8337	CLASH
hsa-mir-17-5p	MIMAT0000070	HIST1H2BG	8339	HITS-CLIP
hsa-mir-17-5p	MIMAT0000070	HIST1H4C	8364	CLASH
hsa-mir-17-5p	MIMAT0000070	ULK1	8408	HITS-CLIP//PAR-CLIP
hsa-mir-17-5p	MIMAT0000070	EEA1	8411	HITS-CLIP
hsa-mir-17-5p	MIMAT0000070	DYRK2	8445	PAR-CLIP
hsa-mir-17-5p	MIMAT0000070	OFD1	8481	CLASH
hsa-mir-17-5p	MIMAT0000070	SEMA7A	8482	PAR-CLIP
hsa-mir-17-5p	MIMAT0000070	COPS3	8533	CLASH
hsa-mir-17-5p	MIMAT0000070	MAPKAPK5	8550	HITS-CLIP
hsa-mir-17-5p	MIMAT0000070	DEGS1	8560	HITS-CLIP
hsa-mir-17-5p	MIMAT0000070	AKR7A2	8574	PAR-CLIP
hsa-mir-17-5p	MIMAT0000070	RFXANK	8625	HITS-CLIP
hsa-mir-17-5p	MIMAT0000070	RTCA	8634	CLASH
hsa-mir-17-5p	MIMAT0000070	EIF4G3	8672	CLASH
hsa-mir-17-5p	MIMAT0000070	PEA15	8682	HITS-CLIP
hsa-mir-17-5p	MIMAT0000070	GBF1	8729	HITS-CLIP
hsa-mir-17-5p	MIMAT0000070	TNFSF12	8742	Luciferase reporter assay
hsa-mir-17-5p	MIMAT0000070	TNFRSF10B	8795	CLASH//PAR-CLIP
hsa-mir-17-5p	MIMAT0000070	KAT2B	8850	Immunocytochemistry//Luciferase reporter assay//qRT-PCR//Western blot
hsa-mir-17-5p	MIMAT0000070	IER3	8870	HITS-CLIP
hsa-mir-17-5p	MIMAT0000070	ARHGEF7	8874	CLASH//HITS-CLIP
hsa-mir-17-5p	MIMAT0000070	SQSTM1	8878	HITS-CLIP
hsa-mir-17-5p	MIMAT0000070	SGPL1	8879	PAR-CLIP
hsa-mir-17-5p	MIMAT0000070	TAX1BP1	8887	HITS-CLIP//PAR-CLIP
hsa-mir-17-5p	MIMAT0000070	EIF2B2	8892	HITS-CLIP
hsa-mir-17-5p	MIMAT0000070	MTMR3	8897	CLASH//HITS-CLIP
hsa-mir-17-5p	MIMAT0000070	HIST1H2BJ	8970	HITS-CLIP
hsa-mir-17-5p	MIMAT0000070	WASL	8976	CLASH//PAR-CLIP
hsa-mir-17-5p	MIMAT0000070	ATP6V0E1	8992	HITS-CLIP//PAR-CLIP
hsa-mir-17-5p	MIMAT0000070	F2RL3	9002	PAR-CLIP
hsa-mir-17-5p	MIMAT0000070	MAP3K14	9020	HITS-CLIP
hsa-mir-17-5p	MIMAT0000070	TM4SF5	9032	HITS-CLIP
hsa-mir-17-5p	MIMAT0000070	RPL14	9045	HITS-CLIP
hsa-mir-17-5p	MIMAT0000070	MAP7	9053	PAR-CLIP
hsa-mir-17-5p	MIMAT0000070	PKMYT1	9088	HITS-CLIP//PAR-CLIP
hsa-mir-17-5p	MIMAT0000070	PRPF4	9128	HITS-CLIP
hsa-mir-17-5p	MIMAT0000070	RABEP1	9135	HITS-CLIP
hsa-mir-17-5p	MIMAT0000070	SLC28A1	9154	PAR-CLIP
hsa-mir-17-5p	MIMAT0000070	TMSB10	9168	CLASH
hsa-mir-17-5p	MIMAT0000070	LPAR2	9170	PAR-CLIP
hsa-mir-17-5p	MIMAT0000070	ZBED1	9189	HITS-CLIP
hsa-mir-17-5p	MIMAT0000070	PTTG1	9232	CLASH
hsa-mir-17-5p	MIMAT0000070	RPS6KA5	9252	PAR-CLIP
hsa-mir-17-5p	MIMAT0000070	MFHAS1	9258	CLASH
hsa-mir-17-5p	MIMAT0000070	PDLIM7	9260	Luciferase reporter assay//qRT-PCR//Western blot
hsa-mir-17-5p	MIMAT0000070	STK17B	9262	HITS-CLIP
hsa-mir-17-5p	MIMAT0000070	SOCS6	9306	Luciferase reporter assay//qRT-PCR//Western blot
hsa-mir-17-5p	MIMAT0000070	TRIP10	9322	PAR-CLIP
hsa-mir-17-5p	MIMAT0000070	TCEAL1	9338	Luciferase reporter assay//Microarray//Northern blot//qRT-PCR//Western blot
hsa-mir-17-5p	MIMAT0000070	UBE4A	9354	CLASH
hsa-mir-17-5p	MIMAT0000070	ZFYVE9	9372	Immunoblot//Immunohistochemistry//In situ hybridization//Luciferase reporter assay//PAR-CLIP//qRT-PCR
hsa-mir-17-5p	MIMAT0000070	CYP7B1	9420	Immunofluorescence//qRT-PCR//Western blot
hsa-mir-17-5p	MIMAT0000070	ZNF264	9422	PAR-CLIP
hsa-mir-17-5p	MIMAT0000070	KCNK6	9424	HITS-CLIP
hsa-mir-17-5p	MIMAT0000070	MED17	9440	HITS-CLIP//PAR-CLIP
hsa-mir-17-5p	MIMAT0000070	QKI	9444	PAR-CLIP
hsa-mir-17-5p	MIMAT0000070	SH3BP5	9467	HITS-CLIP
hsa-mir-17-5p	MIMAT0000070	KIF23	9493	HITS-CLIP//PAR-CLIP
hsa-mir-17-5p	MIMAT0000070	SLC4A7	9497	HITS-CLIP
hsa-mir-17-5p	MIMAT0000070	FXR2	9513	CLASH
hsa-mir-17-5p	MIMAT0000070	SPTLC2	9517	PAR-CLIP
hsa-mir-17-5p	MIMAT0000070	VPS26A	9559	HITS-CLIP
hsa-mir-17-5p	MIMAT0000070	CLOCK	9575	HITS-CLIP//Immunohistochemistry//Luciferase reporter assay//qRT-PCR//Western blot
hsa-mir-17-5p	MIMAT0000070	ENTPD4	9583	HITS-CLIP
hsa-mir-17-5p	MIMAT0000070	FEZ2	9637	HITS-CLIP
hsa-mir-17-5p	MIMAT0000070	MORF4L2	9643	CLASH
hsa-mir-17-5p	MIMAT0000070	SOCS5	9655	PAR-CLIP
hsa-mir-17-5p	MIMAT0000070	SLC25A44	9673	PAR-CLIP
hsa-mir-17-5p	MIMAT0000070	KDM4A	9682	CLASH
hsa-mir-17-5p	MIMAT0000070	N4BP1	9683	HITS-CLIP
hsa-mir-17-5p	MIMAT0000070	BZW1	9689	PAR-CLIP
hsa-mir-17-5p	MIMAT0000070	UBE3C	9690	CLASH
hsa-mir-17-5p	MIMAT0000070	CEP57	9702	HITS-CLIP
hsa-mir-17-5p	MIMAT0000070	DCAF1	9730	CLASH
hsa-mir-17-5p	MIMAT0000070	CEP104	9731	HITS-CLIP
hsa-mir-17-5p	MIMAT0000070	CCP110	9738	HITS-CLIP
hsa-mir-17-5p	MIMAT0000070	LAPTM4A	9741	CLASH//HITS-CLIP//PAR-CLIP
hsa-mir-17-5p	MIMAT0000070	SLK	9748	HITS-CLIP
hsa-mir-17-5p	MIMAT0000070	KMT2B	9757	PAR-CLIP
hsa-mir-17-5p	MIMAT0000070	KIAA0513	9764	PAR-CLIP
hsa-mir-17-5p	MIMAT0000070	SUSD6	9766	HITS-CLIP
hsa-mir-17-5p	MIMAT0000070	PCLAF	9768	PAR-CLIP
hsa-mir-17-5p	MIMAT0000070	KIAA0232	9778	HITS-CLIP
hsa-mir-17-5p	MIMAT0000070	EFCAB14	9813	HITS-CLIP//PAR-CLIP
hsa-mir-17-5p	MIMAT0000070	MELK	9833	HITS-CLIP
hsa-mir-17-5p	MIMAT0000070	PLEKHM1	9842	CLASH//PAR-CLIP
hsa-mir-17-5p	MIMAT0000070	CEP170	9859	PAR-CLIP
hsa-mir-17-5p	MIMAT0000070	RABGAP1L	9910	HITS-CLIP
hsa-mir-17-5p	MIMAT0000070	NCAPD2	9918	HITS-CLIP
hsa-mir-17-5p	MIMAT0000070	SEC16A	9919	HITS-CLIP
hsa-mir-17-5p	MIMAT0000070	IQSEC1	9922	HITS-CLIP
hsa-mir-17-5p	MIMAT0000070	ZBTB5	9925	CLASH//PAR-CLIP
hsa-mir-17-5p	MIMAT0000070	LPGAT1	9926	HITS-CLIP
hsa-mir-17-5p	MIMAT0000070	MFN2	9927	Luciferase reporter assay//Western blot
hsa-mir-17-5p	MIMAT0000070	WDR1	9948	HITS-CLIP
hsa-mir-17-5p	MIMAT0000070	HS3ST1	9957	HITS-CLIP
hsa-mir-17-5p	MIMAT0000070	USP3	9960	HITS-CLIP
hsa-mir-17-5p	MIMAT0000070	MED12	9968	CLASH
hsa-mir-17-5p	MIMAT0000070	MED13	9969	CLASH
hsa-mir-17-5p	MIMAT0000070	SLC12A6	9990	PAR-CLIP
hsa-mir-17-5p	MIMAT0000070	ZBTB33	10009	HITS-CLIP//PAR-CLIP
hsa-mir-17-5p	MIMAT0000070	BCL2L11	10018	HITS-CLIP//Luciferase reporter assay//Northern blot//PAR-CLIP//qRT-PCR//Western blot
hsa-mir-17-5p	MIMAT0000070	MED16	10025	PAR-CLIP
hsa-mir-17-5p	MIMAT0000070	CHAF1A	10036	HITS-CLIP
hsa-mir-17-5p	MIMAT0000070	DNAJB6	10049	PAR-CLIP
hsa-mir-17-5p	MIMAT0000070	DNM1L	10059	HITS-CLIP
hsa-mir-17-5p	MIMAT0000070	SCAMP2	10066	HITS-CLIP//PAR-CLIP
hsa-mir-17-5p	MIMAT0000070	HUWE1	10075	CLASH
hsa-mir-17-5p	MIMAT0000070	ACTR2	10097	PAR-CLIP
hsa-mir-17-5p	MIMAT0000070	ARPC2	10109	CLASH
hsa-mir-17-5p	MIMAT0000070	FEM1B	10116	PAR-CLIP
hsa-mir-17-5p	MIMAT0000070	TRAP1	10131	CLASH
hsa-mir-17-5p	MIMAT0000070	OPTN	10133	CLASH
hsa-mir-17-5p	MIMAT0000070	TOB1	10140	CLASH
hsa-mir-17-5p	MIMAT0000070	ABI2	10152	CLASH//HITS-CLIP
hsa-mir-17-5p	MIMAT0000070	SERF2	10169	PAR-CLIP
hsa-mir-17-5p	MIMAT0000070	RBM5	10181	CLASH
hsa-mir-17-5p	MIMAT0000070	NME6	10201	PAR-CLIP
hsa-mir-17-5p	MIMAT0000070	TOPORS	10210	HITS-CLIP
hsa-mir-17-5p	MIMAT0000070	GDF11	10220	CLASH//PAR-CLIP
hsa-mir-17-5p	MIMAT0000070	STX6	10228	HITS-CLIP
hsa-mir-17-5p	MIMAT0000070	HNRNPR	10236	PAR-CLIP
hsa-mir-17-5p	MIMAT0000070	2022-03-06	10299	PAR-CLIP
hsa-mir-17-5p	MIMAT0000070	RTN3	10313	CLASH
hsa-mir-17-5p	MIMAT0000070	TUBB4B	10383	CLASH
hsa-mir-17-5p	MIMAT0000070	BTN3A3	10384	HITS-CLIP
hsa-mir-17-5p	MIMAT0000070	CDIPT	10423	HITS-CLIP
hsa-mir-17-5p	MIMAT0000070	TIMM17A	10440	PAR-CLIP
hsa-mir-17-5p	MIMAT0000070	N4BP2L2	10443	HITS-CLIP
hsa-mir-17-5p	MIMAT0000070	ZBTB18	10472	HITS-CLIP//PAR-CLIP
hsa-mir-17-5p	MIMAT0000070	SEC23A	10484	HITS-CLIP
hsa-mir-17-5p	MIMAT0000070	CAP1	10487	CLASH
hsa-mir-17-5p	MIMAT0000070	SEMA4B	10509	HITS-CLIP
hsa-mir-17-5p	MIMAT0000070	PRPF8	10594	CLASH
hsa-mir-17-5p	MIMAT0000070	USP16	10600	HITS-CLIP
hsa-mir-17-5p	MIMAT0000070	PAIP1	10605	CLASH
hsa-mir-17-5p	MIMAT0000070	PDLIM5	10611	CLASH
hsa-mir-17-5p	MIMAT0000070	ERLIN1	10613	CLASH
hsa-mir-17-5p	MIMAT0000070	HEXIM1	10614	CLASH
hsa-mir-17-5p	MIMAT0000070	TGOLN2	10618	HITS-CLIP
hsa-mir-17-5p	MIMAT0000070	POLR3F	10621	HITS-CLIP
hsa-mir-17-5p	MIMAT0000070	POLR3G	10622	HITS-CLIP
hsa-mir-17-5p	MIMAT0000070	TXNIP	10628	HITS-CLIP//PAR-CLIP
hsa-mir-17-5p	MIMAT0000070	DCTN6	10671	PAR-CLIP
hsa-mir-17-5p	MIMAT0000070	GNB5	10681	HITS-CLIP
hsa-mir-17-5p	MIMAT0000070	POLQ	10721	HITS-CLIP
hsa-mir-17-5p	MIMAT0000070	MGEA5	10724	CLASH
hsa-mir-17-5p	MIMAT0000070	NFAT5	10725	CLASH//HITS-CLIP//PAR-CLIP
hsa-mir-17-5p	MIMAT0000070	PTGES3	10728	HITS-CLIP
hsa-mir-17-5p	MIMAT0000070	MAP3K2	10746	HITS-CLIP//PAR-CLIP
hsa-mir-17-5p	MIMAT0000070	TRAF3IP2	10758	HITS-CLIP
hsa-mir-17-5p	MIMAT0000070	ZBTB6	10773	HITS-CLIP
hsa-mir-17-5p	MIMAT0000070	FRS2	10818	PAR-CLIP
hsa-mir-17-5p	MIMAT0000070	SRCAP	10847	HITS-CLIP
hsa-mir-17-5p	MIMAT0000070	HCP5	10866	HITS-CLIP
hsa-mir-17-5p	MIMAT0000070	RAB10	10890	PAR-CLIP
hsa-mir-17-5p	MIMAT0000070	EHMT2	10919	CLASH
hsa-mir-17-5p	MIMAT0000070	MORF4L1	10933	PAR-CLIP
hsa-mir-17-5p	MIMAT0000070	BTG3	10950	HITS-CLIP//PAR-CLIP
hsa-mir-17-5p	MIMAT0000070	CBX1	10951	PAR-CLIP
hsa-mir-17-5p	MIMAT0000070	PNRC1	10957	HITS-CLIP
hsa-mir-17-5p	MIMAT0000070	ACOT2	10965	CLASH
hsa-mir-17-5p	MIMAT0000070	TMED10	10972	CLASH
hsa-mir-17-5p	MIMAT0000070	IMMT	10989	CLASH
hsa-mir-17-5p	MIMAT0000070	LIAS	11019	HITS-CLIP
hsa-mir-17-5p	MIMAT0000070	ABHD2	11057	HITS-CLIP
hsa-mir-17-5p	MIMAT0000070	UBE2C	11065	CLASH//Luciferase reporter assay//qRT-PCR//Western blot
hsa-mir-17-5p	MIMAT0000070	RAPGEF4	11069	HITS-CLIP
hsa-mir-17-5p	MIMAT0000070	TRIOBP	11078	HITS-CLIP
hsa-mir-17-5p	MIMAT0000070	DNAJB4	11080	HITS-CLIP
hsa-mir-17-5p	MIMAT0000070	CIT	11113	HITS-CLIP
hsa-mir-17-5p	MIMAT0000070	FGFR1OP	11116	PAR-CLIP
hsa-mir-17-5p	MIMAT0000070	BTN3A2	11118	HITS-CLIP
hsa-mir-17-5p	MIMAT0000070	BTN3A1	11119	CLASH//HITS-CLIP
hsa-mir-17-5p	MIMAT0000070	POLR3A	11128	PAR-CLIP
hsa-mir-17-5p	MIMAT0000070	FICD	11153	PAR-CLIP
hsa-mir-17-5p	MIMAT0000070	NUDT3	11165	HITS-CLIP
hsa-mir-17-5p	MIMAT0000070	BAZ2A	11176	CLASH
hsa-mir-17-5p	MIMAT0000070	PTENP1	11191	qRT-PCR
hsa-mir-17-5p	MIMAT0000070	AKAP11	11215	HITS-CLIP//PAR-CLIP
hsa-mir-17-5p	MIMAT0000070	RRAS2	22800	PAR-CLIP
hsa-mir-17-5p	MIMAT0000070	HSPA4L	22824	PAR-CLIP
hsa-mir-17-5p	MIMAT0000070	ZNF652	22834	PAR-CLIP
hsa-mir-17-5p	MIMAT0000070	ZNF507	22847	CLASH
hsa-mir-17-5p	MIMAT0000070	AAK1	22848	HITS-CLIP
hsa-mir-17-5p	MIMAT0000070	CHSY1	22856	PAR-CLIP
hsa-mir-17-5p	MIMAT0000070	ATG14	22863	HITS-CLIP
hsa-mir-17-5p	MIMAT0000070	INPP5F	22876	HITS-CLIP
hsa-mir-17-5p	MIMAT0000070	MLXIP	22877	HITS-CLIP
hsa-mir-17-5p	MIMAT0000070	WDR37	22884	HITS-CLIP
hsa-mir-17-5p	MIMAT0000070	FOXJ3	22887	HITS-CLIP//PAR-CLIP
hsa-mir-17-5p	MIMAT0000070	UBOX5	22888	HITS-CLIP
hsa-mir-17-5p	MIMAT0000070	MAPRE3	22924	PAR-CLIP
hsa-mir-17-5p	MIMAT0000070	TRIM32	22954	HITS-CLIP
hsa-mir-17-5p	MIMAT0000070	PCNX1	22990	CLASH
hsa-mir-17-5p	MIMAT0000070	FBXO21	23014	HITS-CLIP
hsa-mir-17-5p	MIMAT0000070	PHLPP2	23035	HITS-CLIP
hsa-mir-17-5p	MIMAT0000070	EMC1	23065	PAR-CLIP
hsa-mir-17-5p	MIMAT0000070	MYCBP2	23077	CLASH
hsa-mir-17-5p	MIMAT0000070	SIPA1L3	23094	CLASH
hsa-mir-17-5p	MIMAT0000070	TNRC6B	23112	PAR-CLIP
hsa-mir-17-5p	MIMAT0000070	POGZ	23126	CLASH
hsa-mir-17-5p	MIMAT0000070	ATG2A	23130	HITS-CLIP
hsa-mir-17-5p	MIMAT0000070	KDM6B	23135	PAR-CLIP
hsa-mir-17-5p	MIMAT0000070	DCUN1D4	23142	CLASH
hsa-mir-17-5p	MIMAT0000070	LPIN1	23175	CLASH
hsa-mir-17-5p	MIMAT0000070	GANAB	23193	CLASH
hsa-mir-17-5p	MIMAT0000070	FBXL7	23194	PAR-CLIP
hsa-mir-17-5p	MIMAT0000070	FAF2	23197	HITS-CLIP
hsa-mir-17-5p	MIMAT0000070	FBXO28	23219	CLASH
hsa-mir-17-5p	MIMAT0000070	PHLPP1	23239	Immunoblot//Luciferase reporter assay
hsa-mir-17-5p	MIMAT0000070	TMEM131L	23240	PAR-CLIP
hsa-mir-17-5p	MIMAT0000070	RPRD2	23248	PAR-CLIP
hsa-mir-17-5p	MIMAT0000070	ANKRD12	23253	HITS-CLIP
hsa-mir-17-5p	MIMAT0000070	CAMTA1	23261	HITS-CLIP
hsa-mir-17-5p	MIMAT0000070	DNMBP	23268	CLASH
hsa-mir-17-5p	MIMAT0000070	WWC1	23286	HITS-CLIP
hsa-mir-17-5p	MIMAT0000070	BICD2	23299	PAR-CLIP
hsa-mir-17-5p	MIMAT0000070	MAN2B2	23324	HITS-CLIP
hsa-mir-17-5p	MIMAT0000070	U2SURP	23350	HITS-CLIP//PAR-CLIP
hsa-mir-17-5p	MIMAT0000070	PSD3	23362	CLASH
hsa-mir-17-5p	MIMAT0000070	LARP1	23367	CLASH
hsa-mir-17-5p	MIMAT0000070	ARHGEF18	23370	HITS-CLIP
hsa-mir-17-5p	MIMAT0000070	SF3B3	23450	HITS-CLIP
hsa-mir-17-5p	MIMAT0000070	ICMT	23463	PAR-CLIP
hsa-mir-17-5p	MIMAT0000070	CBX5	23468	HITS-CLIP
hsa-mir-17-5p	MIMAT0000070	ZFYVE26	23503	CLASH//PAR-CLIP
hsa-mir-17-5p	MIMAT0000070	TTC9	23508	PAR-CLIP
hsa-mir-17-5p	MIMAT0000070	POFUT1	23509	HITS-CLIP
hsa-mir-17-5p	MIMAT0000070	ACAP2	23527	HITS-CLIP
hsa-mir-17-5p	MIMAT0000070	TNPO3	23534	CLASH
hsa-mir-17-5p	MIMAT0000070	ACOT9	23597	HITS-CLIP//PAR-CLIP
hsa-mir-17-5p	MIMAT0000070	MKRN1	23608	HITS-CLIP
hsa-mir-17-5p	MIMAT0000070	BACE1	23621	CLASH
hsa-mir-17-5p	MIMAT0000070	KPNA6	23633	PAR-CLIP
hsa-mir-17-5p	MIMAT0000070	PPP1R15A	23645	CLASH
hsa-mir-17-5p	MIMAT0000070	SLC7A11	23657	HITS-CLIP
hsa-mir-17-5p	MIMAT0000070	TMEM245	23731	HITS-CLIP
hsa-mir-17-5p	MIMAT0000070	BHMT2	23743	HITS-CLIP
hsa-mir-17-5p	MIMAT0000070	FJX1	24147	PAR-CLIP
hsa-mir-17-5p	MIMAT0000070	HYPK	25764	PAR-CLIP
hsa-mir-17-5p	MIMAT0000070	DSTYK	25778	PAR-CLIP
hsa-mir-17-5p	MIMAT0000070	ARIH1	25820	CLASH
hsa-mir-17-5p	MIMAT0000070	RTTN	25914	CLASH
hsa-mir-17-5p	MIMAT0000070	ATL3	25923	HITS-CLIP//PAR-CLIP
hsa-mir-17-5p	MIMAT0000070	CLIC4	25932	PAR-CLIP
hsa-mir-17-5p	MIMAT0000070	ZNF385A	25946	PAR-CLIP
hsa-mir-17-5p	MIMAT0000070	TSKU	25987	PAR-CLIP
hsa-mir-17-5p	MIMAT0000070	LSM14A	26065	CLASH
hsa-mir-17-5p	MIMAT0000070	WSB1	26118	PAR-CLIP
hsa-mir-17-5p	MIMAT0000070	NOC2L	26155	CLASH
hsa-mir-17-5p	MIMAT0000070	FBXL5	26234	HITS-CLIP//PAR-CLIP
hsa-mir-17-5p	MIMAT0000070	FBXO10	26267	HITS-CLIP
hsa-mir-17-5p	MIMAT0000070	SACS	26278	HITS-CLIP
hsa-mir-17-5p	MIMAT0000070	AGO1	26523	CLASH//HITS-CLIP
hsa-mir-17-5p	MIMAT0000070	BSCL2	26580	PAR-CLIP
hsa-mir-17-5p	MIMAT0000070	CKAP2	26586	PAR-CLIP
hsa-mir-17-5p	MIMAT0000070	HBP1	26959	HITS-CLIP//PAR-CLIP//Reporter assay
hsa-mir-17-5p	MIMAT0000070	TPK1	27010	PAR-CLIP
hsa-mir-17-5p	MIMAT0000070	MORC1	27136	PAR-CLIP
hsa-mir-17-5p	MIMAT0000070	SALL3	27164	PAR-CLIP
hsa-mir-17-5p	MIMAT0000070	TNFRSF21	27242	HITS-CLIP//PAR-CLIP
hsa-mir-17-5p	MIMAT0000070	SESN1	27244	PAR-CLIP
hsa-mir-17-5p	MIMAT0000070	RNF115	27246	HITS-CLIP
hsa-mir-17-5p	MIMAT0000070	KLHL20	27252	HITS-CLIP
hsa-mir-17-5p	MIMAT0000070	LSM3	27258	HITS-CLIP
hsa-mir-17-5p	MIMAT0000070	CRCP	27297	PAR-CLIP
hsa-mir-17-5p	MIMAT0000070	RAB30	27314	HITS-CLIP
hsa-mir-17-5p	MIMAT0000070	TNRC6A	27327	HITS-CLIP
hsa-mir-17-5p	MIMAT0000070	UBE2S	27338	CLASH
hsa-mir-17-5p	MIMAT0000070	POLM	27434	HITS-CLIP
hsa-mir-17-5p	MIMAT0000070	NKIRAS1	28512	PAR-CLIP
hsa-mir-17-5p	MIMAT0000070	OSTM1	28962	HITS-CLIP
hsa-mir-17-5p	MIMAT0000070	C11orf54	28970	HITS-CLIP
hsa-mir-17-5p	MIMAT0000070	SPCS1	28972	HITS-CLIP
hsa-mir-17-5p	MIMAT0000070	ATAD2	29028	PAR-CLIP
hsa-mir-17-5p	MIMAT0000070	MYLIP	29116	HITS-CLIP//PAR-CLIP
hsa-mir-17-5p	MIMAT0000070	RACGAP1	29127	PAR-CLIP
hsa-mir-17-5p	MIMAT0000070	TMOD3	29766	HITS-CLIP
hsa-mir-17-5p	MIMAT0000070	SENP1	29843	HITS-CLIP
hsa-mir-17-5p	MIMAT0000070	CNOT7	29883	HITS-CLIP
hsa-mir-17-5p	MIMAT0000070	CPSF1	29894	CLASH
hsa-mir-17-5p	MIMAT0000070	NRBP1	29959	HITS-CLIP//PAR-CLIP
hsa-mir-17-5p	MIMAT0000070	PRICKLE4	29964	PAR-CLIP
hsa-mir-17-5p	MIMAT0000070	LRP12	29967	PAR-CLIP
hsa-mir-17-5p	MIMAT0000070	A1CF	29974	PAR-CLIP
hsa-mir-17-5p	MIMAT0000070	DNTTIP2	30836	PAR-CLIP
hsa-mir-17-5p	MIMAT0000070	SOCS7	30837	PAR-CLIP
hsa-mir-17-5p	MIMAT0000070	MINK1	50488	HITS-CLIP
hsa-mir-17-5p	MIMAT0000070	DCAF8	50717	PAR-CLIP
hsa-mir-17-5p	MIMAT0000070	ISOC1	51015	PAR-CLIP
hsa-mir-17-5p	MIMAT0000070	SH3GLB1	51100	PAR-CLIP
hsa-mir-17-5p	MIMAT0000070	KMT5B	51111	PAR-CLIP
hsa-mir-17-5p	MIMAT0000070	RMDN1	51115	CLASH
hsa-mir-17-5p	MIMAT0000070	RLIM	51132	PAR-CLIP
hsa-mir-17-5p	MIMAT0000070	IRAK4	51135	HITS-CLIP
hsa-mir-17-5p	MIMAT0000070	CERCAM	51148	HITS-CLIP//PAR-CLIP
hsa-mir-17-5p	MIMAT0000070	JPT1	51155	CLASH
hsa-mir-17-5p	MIMAT0000070	NIN	51199	PAR-CLIP
hsa-mir-17-5p	MIMAT0000070	PDZD11	51248	HITS-CLIP
hsa-mir-17-5p	MIMAT0000070	KLF3	51274	PAR-CLIP
hsa-mir-17-5p	MIMAT0000070	DNAJC27	51277	HITS-CLIP//Luciferase reporter assay
hsa-mir-17-5p	MIMAT0000070	TLR7	51284	HITS-CLIP//Luciferase reporter assay
hsa-mir-17-5p	MIMAT0000070	ERGIC2	51290	PAR-CLIP
hsa-mir-17-5p	MIMAT0000070	SLC25A37	51312	CLASH
hsa-mir-17-5p	MIMAT0000070	WAC	51322	CLASH//PAR-CLIP
hsa-mir-17-5p	MIMAT0000070	ZBTB7A	51341	HITS-CLIP//PAR-CLIP
hsa-mir-17-5p	MIMAT0000070	UBR5	51366	HITS-CLIP
hsa-mir-17-5p	MIMAT0000070	ZNF107	51427	PAR-CLIP
hsa-mir-17-5p	MIMAT0000070	SUCO	51430	HITS-CLIP//PAR-CLIP
hsa-mir-17-5p	MIMAT0000070	FAM8A1	51439	CLASH
hsa-mir-17-5p	MIMAT0000070	REV1	51455	HITS-CLIP
hsa-mir-17-5p	MIMAT0000070	LIMA1	51474	HITS-CLIP//PAR-CLIP
hsa-mir-17-5p	MIMAT0000070	ANKFY1	51479	HITS-CLIP
hsa-mir-17-5p	MIMAT0000070	TMEM138	51524	HITS-CLIP
hsa-mir-17-5p	MIMAT0000070	LGSN	51557	HITS-CLIP
hsa-mir-17-5p	MIMAT0000070	AZIN1	51582	CLASH
hsa-mir-17-5p	MIMAT0000070	TAF9B	51616	CLASH
hsa-mir-17-5p	MIMAT0000070	ASB1	51665	HITS-CLIP
hsa-mir-17-5p	MIMAT0000070	HECA	51696	HITS-CLIP
hsa-mir-17-5p	MIMAT0000070	RAB23	51715	CLASH
hsa-mir-17-5p	MIMAT0000070	CMPK1	51727	HITS-CLIP
hsa-mir-17-5p	MIMAT0000070	ARID4B	51742	HITS-CLIP//PAR-CLIP
hsa-mir-17-5p	MIMAT0000070	ERAP1	51752	HITS-CLIP
hsa-mir-17-5p	MIMAT0000070	CHIC1	53344	HITS-CLIP
hsa-mir-17-5p	MIMAT0000070	FXYD5	53827	PAR-CLIP
hsa-mir-17-5p	MIMAT0000070	CYCS	54205	PAR-CLIP
hsa-mir-17-5p	MIMAT0000070	GDAP1	54332	CLASH
hsa-mir-17-5p	MIMAT0000070	DNAJC10	54431	PAR-CLIP
hsa-mir-17-5p	MIMAT0000070	CCSER2	54462	HITS-CLIP
hsa-mir-17-5p	MIMAT0000070	ANKIB1	54467	HITS-CLIP
hsa-mir-17-5p	MIMAT0000070	RNF216	54476	HITS-CLIP
hsa-mir-17-5p	MIMAT0000070	TMX3	54495	HITS-CLIP
hsa-mir-17-5p	MIMAT0000070	MTRF1L	54516	CLASH
hsa-mir-17-5p	MIMAT0000070	SGTB	54557	HITS-CLIP
hsa-mir-17-5p	MIMAT0000070	CROT	54677	HITS-CLIP
hsa-mir-17-5p	MIMAT0000070	RRN3	54700	PAR-CLIP
hsa-mir-17-5p	MIMAT0000070	OTUD4	54726	PAR-CLIP
hsa-mir-17-5p	MIMAT0000070	LEPROT	54741	PAR-CLIP
hsa-mir-17-5p	MIMAT0000070	ZRANB1	54764	HITS-CLIP
hsa-mir-17-5p	MIMAT0000070	TRIM44	54765	CLASH
hsa-mir-17-5p	MIMAT0000070	MED18	54797	PAR-CLIP
hsa-mir-17-5p	MIMAT0000070	KLHL28	54813	HITS-CLIP//PAR-CLIP
hsa-mir-17-5p	MIMAT0000070	VPS13C	54832	HITS-CLIP
hsa-mir-17-5p	MIMAT0000070	FAM46C	54855	HITS-CLIP
hsa-mir-17-5p	MIMAT0000070	FNBP1L	54874	PAR-CLIP
hsa-mir-17-5p	MIMAT0000070	PXK	54899	HITS-CLIP//PAR-CLIP
hsa-mir-17-5p	MIMAT0000070	CHTF8	54921	CLASH
hsa-mir-17-5p	MIMAT0000070	OCIAD1	54940	HITS-CLIP
hsa-mir-17-5p	MIMAT0000070	DNAJC28	54943	PAR-CLIP
hsa-mir-17-5p	MIMAT0000070	GEMIN8	54960	HITS-CLIP
hsa-mir-17-5p	MIMAT0000070	SLC35F6	54978	HITS-CLIP
hsa-mir-17-5p	MIMAT0000070	ZNF770	54989	HITS-CLIP
hsa-mir-17-5p	MIMAT0000070	LAMTOR1	55004	PAR-CLIP
hsa-mir-17-5p	MIMAT0000070	RMND1	55005	HITS-CLIP
hsa-mir-17-5p	MIMAT0000070	C14orf119	55017	HITS-CLIP
hsa-mir-17-5p	MIMAT0000070	FKBP14	55033	HITS-CLIP
hsa-mir-17-5p	MIMAT0000070	ATG16L1	55054	HITS-CLIP
hsa-mir-17-5p	MIMAT0000070	C9orf40	55071	HITS-CLIP//PAR-CLIP
hsa-mir-17-5p	MIMAT0000070	OXR1	55074	HITS-CLIP
hsa-mir-17-5p	MIMAT0000070	ATG2B	55102	HITS-CLIP
hsa-mir-17-5p	MIMAT0000070	PIWIL2	55124	HITS-CLIP
hsa-mir-17-5p	MIMAT0000070	MTPAP	55149	PAR-CLIP
hsa-mir-17-5p	MIMAT0000070	CENPQ	55166	PAR-CLIP
hsa-mir-17-5p	MIMAT0000070	MRPS10	55173	HITS-CLIP
hsa-mir-17-5p	MIMAT0000070	CCDC198	55195	HITS-CLIP
hsa-mir-17-5p	MIMAT0000070	KIAA1551	55196	PAR-CLIP
hsa-mir-17-5p	MIMAT0000070	ZNF532	55205	PAR-CLIP
hsa-mir-17-5p	MIMAT0000070	ELP2	55250	CLASH
hsa-mir-17-5p	MIMAT0000070	C7orf43	55262	HITS-CLIP
hsa-mir-17-5p	MIMAT0000070	TMEM19	55266	CLASH
hsa-mir-17-5p	MIMAT0000070	TMEM100	55273	PAR-CLIP
hsa-mir-17-5p	MIMAT0000070	VPS53	55275	HITS-CLIP
hsa-mir-17-5p	MIMAT0000070	RBM41	55285	HITS-CLIP
hsa-mir-17-5p	MIMAT0000070	PPP6R3	55291	PAR-CLIP
hsa-mir-17-5p	MIMAT0000070	OLAH	55301	HITS-CLIP
hsa-mir-17-5p	MIMAT0000070	RFK	55312	HITS-CLIP
hsa-mir-17-5p	MIMAT0000070	SYNJ2BP	55333	PAR-CLIP
hsa-mir-17-5p	MIMAT0000070	TBC1D2	55357	Luciferase reporter assay//qRT-PCR//Western blot
hsa-mir-17-5p	MIMAT0000070	YOD1	55432	HITS-CLIP//PAR-CLIP
hsa-mir-17-5p	MIMAT0000070	FEM1A	55527	HITS-CLIP
hsa-mir-17-5p	MIMAT0000070	NAGK	55577	CLASH//PAR-CLIP
hsa-mir-17-5p	MIMAT0000070	ZNF280C	55609	HITS-CLIP
hsa-mir-17-5p	MIMAT0000070	VPS50	55610	PAR-CLIP
hsa-mir-17-5p	MIMAT0000070	DEPDC1	55635	CLASH
hsa-mir-17-5p	MIMAT0000070	BCAS4	55653	HITS-CLIP
hsa-mir-17-5p	MIMAT0000070	TMEM127	55654	HITS-CLIP//PAR-CLIP
hsa-mir-17-5p	MIMAT0000070	HIF1AN	55662	HITS-CLIP
hsa-mir-17-5p	MIMAT0000070	ZNF446	55663	HITS-CLIP
hsa-mir-17-5p	MIMAT0000070	MFN1	55669	PAR-CLIP
hsa-mir-17-5p	MIMAT0000070	RUFY2	55680	PAR-CLIP
hsa-mir-17-5p	MIMAT0000070	TSR1	55720	PAR-CLIP
hsa-mir-17-5p	MIMAT0000070	CEP72	55722	PAR-CLIP
hsa-mir-17-5p	MIMAT0000070	BTBD7	55727	HITS-CLIP
hsa-mir-17-5p	MIMAT0000070	COA1	55744	CLASH
hsa-mir-17-5p	MIMAT0000070	2022-09-11	55752	CLASH
hsa-mir-17-5p	MIMAT0000070	CMTR2	55783	HITS-CLIP
hsa-mir-17-5p	MIMAT0000070	LRIF1	55791	HITS-CLIP
hsa-mir-17-5p	MIMAT0000070	FOXJ2	55810	PAR-CLIP
hsa-mir-17-5p	MIMAT0000070	TMEM165	55858	CLASH
hsa-mir-17-5p	MIMAT0000070	ASH1L	55870	CLASH
hsa-mir-17-5p	MIMAT0000070	UBFD1	56061	HITS-CLIP
hsa-mir-17-5p	MIMAT0000070	ANKH	56172	PAR-CLIP
hsa-mir-17-5p	MIMAT0000070	PARD3	56288	HITS-CLIP
hsa-mir-17-5p	MIMAT0000070	EIF5A2	56648	HITS-CLIP
hsa-mir-17-5p	MIMAT0000070	TMEM9B	56674	PAR-CLIP
hsa-mir-17-5p	MIMAT0000070	NRIP3	56675	PAR-CLIP
hsa-mir-17-5p	MIMAT0000070	SH3GLB2	56904	CLASH
hsa-mir-17-5p	MIMAT0000070	DHX33	56919	CLASH
hsa-mir-17-5p	MIMAT0000070	PAK6	56924	HITS-CLIP
hsa-mir-17-5p	MIMAT0000070	FEM1C	56929	HITS-CLIP//PAR-CLIP
hsa-mir-17-5p	MIMAT0000070	EMSY	56946	HITS-CLIP//PAR-CLIP
hsa-mir-17-5p	MIMAT0000070	BBX	56987	PAR-CLIP
hsa-mir-17-5p	MIMAT0000070	CCDC47	57003	CLASH
hsa-mir-17-5p	MIMAT0000070	RSRP1	57035	HITS-CLIP
hsa-mir-17-5p	MIMAT0000070	ENTPD7	57089	HITS-CLIP
hsa-mir-17-5p	MIMAT0000070	SMURF1	57154	Luciferase reporter assay//qRT-PCR//Western blot
hsa-mir-17-5p	MIMAT0000070	PHTF2	57157	PAR-CLIP
hsa-mir-17-5p	MIMAT0000070	PELI1	57162	CLASH
hsa-mir-17-5p	MIMAT0000070	ZNFX1	57169	CLASH//HITS-CLIP//Luciferase reporter assay//PAR-CLIP
hsa-mir-17-5p	MIMAT0000070	KIAA1191	57179	HITS-CLIP//PAR-CLIP
hsa-mir-17-5p	MIMAT0000070	ANKRD50	57182	PAR-CLIP
hsa-mir-17-5p	MIMAT0000070	KIAA1147	57189	PAR-CLIP
hsa-mir-17-5p	MIMAT0000070	PBXIP1	57326	CLASH
hsa-mir-17-5p	MIMAT0000070	CBX8	57332	HITS-CLIP
hsa-mir-17-5p	MIMAT0000070	RAB22A	57403	HITS-CLIP//PAR-CLIP
hsa-mir-17-5p	MIMAT0000070	ISY1	57461	PAR-CLIP
hsa-mir-17-5p	MIMAT0000070	MAVS	57506	PAR-CLIP
hsa-mir-17-5p	MIMAT0000070	SERINC1	57515	HITS-CLIP
hsa-mir-17-5p	MIMAT0000070	NUFIP2	57532	CLASH//HITS-CLIP//PAR-CLIP
hsa-mir-17-5p	MIMAT0000070	SORCS2	57537	PAR-CLIP
hsa-mir-17-5p	MIMAT0000070	2022-03-04	57574	PAR-CLIP
hsa-mir-17-5p	MIMAT0000070	SLAIN2	57606	HITS-CLIP
hsa-mir-17-5p	MIMAT0000070	POGK	57645	CLASH
hsa-mir-17-5p	MIMAT0000070	USP28	57646	HITS-CLIP
hsa-mir-17-5p	MIMAT0000070	GRAMD1A	57655	HITS-CLIP
hsa-mir-17-5p	MIMAT0000070	ZBTB4	57659	HITS-CLIP//Luciferase reporter assay//PAR-CLIP
hsa-mir-17-5p	MIMAT0000070	EPB41L5	57669	CLASH
hsa-mir-17-5p	MIMAT0000070	GPAM	57678	HITS-CLIP
hsa-mir-17-5p	MIMAT0000070	FAM160B1	57700	PAR-CLIP
hsa-mir-17-5p	MIMAT0000070	SUGP1	57794	HITS-CLIP
hsa-mir-17-5p	MIMAT0000070	GATAD1	57798	HITS-CLIP
hsa-mir-17-5p	MIMAT0000070	RAP2C	57826	PAR-CLIP
hsa-mir-17-5p	MIMAT0000070	LY6G5B	58496	HITS-CLIP
hsa-mir-17-5p	MIMAT0000070	EPS15L1	58513	PAR-CLIP
hsa-mir-17-5p	MIMAT0000070	RRAGD	58528	PAR-CLIP
hsa-mir-17-5p	MIMAT0000070	ENPP5	59084	CLASH//PAR-CLIP
hsa-mir-17-5p	MIMAT0000070	NTN4	59277	In situ hybridization//Next Generation Sequencing (NGS)//qRT-PCR
hsa-mir-17-5p	MIMAT0000070	SLC22A23	63027	PAR-CLIP
hsa-mir-17-5p	MIMAT0000070	ELMO2	63916	CLASH
hsa-mir-17-5p	MIMAT0000070	NPAS3	64067	In situ hybridization//Luciferase reporter assay//Microarray//qRT-PCR//Western blot
hsa-mir-17-5p	MIMAT0000070	SMOC1	64093	PAR-CLIP
hsa-mir-17-5p	MIMAT0000070	C17orf75	64149	HITS-CLIP
hsa-mir-17-5p	MIMAT0000070	ABCG8	64241	HITS-CLIP
hsa-mir-17-5p	MIMAT0000070	PAPD5	64282	HITS-CLIP
hsa-mir-17-5p	MIMAT0000070	ZMAT3	64393	HITS-CLIP
hsa-mir-17-5p	MIMAT0000070	AKTIP	64400	HITS-CLIP
hsa-mir-17-5p	MIMAT0000070	TMEM267	64417	HITS-CLIP
hsa-mir-17-5p	MIMAT0000070	GIGYF1	64599	HITS-CLIP//PAR-CLIP
hsa-mir-17-5p	MIMAT0000070	NUCKS1	64710	CLASH
hsa-mir-17-5p	MIMAT0000070	CRTC3	64784	HITS-CLIP
hsa-mir-17-5p	MIMAT0000070	TBC1D15	64786	CLASH
hsa-mir-17-5p	MIMAT0000070	EXO5	64789	PAR-CLIP
hsa-mir-17-5p	MIMAT0000070	TUT1	64852	CLASH
hsa-mir-17-5p	MIMAT0000070	NABP1	64859	HITS-CLIP//Luciferase reporter assay//PAR-CLIP
hsa-mir-17-5p	MIMAT0000070	MRPS6	64968	CLASH
hsa-mir-17-5p	MIMAT0000070	MRPL40	64976	CLASH
hsa-mir-17-5p	MIMAT0000070	MPPE1	65258	HITS-CLIP
hsa-mir-17-5p	MIMAT0000070	WNK3	65267	PAR-CLIP
hsa-mir-17-5p	MIMAT0000070	CAPRIN2	65981	HITS-CLIP//PAR-CLIP
hsa-mir-17-5p	MIMAT0000070	MTMR9	66036	HITS-CLIP
hsa-mir-17-5p	MIMAT0000070	GID4	79018	HITS-CLIP//PAR-CLIP
hsa-mir-17-5p	MIMAT0000070	ZFYVE21	79038	HITS-CLIP//PAR-CLIP
hsa-mir-17-5p	MIMAT0000070	TMEM38A	79041	PAR-CLIP
hsa-mir-17-5p	MIMAT0000070	PRRG4	79056	PAR-CLIP
hsa-mir-17-5p	MIMAT0000070	DCTPP1	79077	CLASH
hsa-mir-17-5p	MIMAT0000070	C1orf50	79078	HITS-CLIP
hsa-mir-17-5p	MIMAT0000070	ZNF426	79088	HITS-CLIP
hsa-mir-17-5p	MIMAT0000070	GNPTAB	79158	PAR-CLIP
hsa-mir-17-5p	MIMAT0000070	TTPAL	79183	HITS-CLIP
hsa-mir-17-5p	MIMAT0000070	FYCO1	79443	HITS-CLIP
hsa-mir-17-5p	MIMAT0000070	CEP97	79598	HITS-CLIP//PAR-CLIP
hsa-mir-17-5p	MIMAT0000070	VCPKMT	79609	HITS-CLIP
hsa-mir-17-5p	MIMAT0000070	HMBOX1	79618	PAR-CLIP
hsa-mir-17-5p	MIMAT0000070	ARMT1	79624	HITS-CLIP
hsa-mir-17-5p	MIMAT0000070	ARSJ	79642	PAR-CLIP
hsa-mir-17-5p	MIMAT0000070	PANK3	79646	HITS-CLIP
hsa-mir-17-5p	MIMAT0000070	ARHGAP10	79658	CLASH
hsa-mir-17-5p	MIMAT0000070	PPP1R3B	79660	HITS-CLIP
hsa-mir-17-5p	MIMAT0000070	TBL1XR1	79718	PAR-CLIP
hsa-mir-17-5p	MIMAT0000070	TBC1D17	79735	HITS-CLIP
hsa-mir-17-5p	MIMAT0000070	TEFM	79736	CLASH
hsa-mir-17-5p	MIMAT0000070	CLIP4	79745	PAR-CLIP
hsa-mir-17-5p	MIMAT0000070	KLHL36	79786	PAR-CLIP
hsa-mir-17-5p	MIMAT0000070	ZNF665	79788	HITS-CLIP
hsa-mir-17-5p	MIMAT0000070	FBXO31	79791	HITS-CLIP//Luciferase reporter assay//qRT-PCR//Western blot
hsa-mir-17-5p	MIMAT0000070	AGMAT	79814	HITS-CLIP//PAR-CLIP
hsa-mir-17-5p	MIMAT0000070	METTL8	79828	HITS-CLIP
hsa-mir-17-5p	MIMAT0000070	ZMYM1	79830	PAR-CLIP
hsa-mir-17-5p	MIMAT0000070	PEAK1	79834	HITS-CLIP
hsa-mir-17-5p	MIMAT0000070	PIP4K2C	79837	HITS-CLIP
hsa-mir-17-5p	MIMAT0000070	FAM57A	79850	HITS-CLIP
hsa-mir-17-5p	MIMAT0000070	CYBRD1	79901	HITS-CLIP
hsa-mir-17-5p	MIMAT0000070	TNIP3	79931	HITS-CLIP
hsa-mir-17-5p	MIMAT0000070	SYNPO2L	79933	HITS-CLIP
hsa-mir-17-5p	MIMAT0000070	SYNDIG1	79953	CLASH
hsa-mir-17-5p	MIMAT0000070	ATAT1	79969	HITS-CLIP
hsa-mir-17-5p	MIMAT0000070	PCNX2	80003	HITS-CLIP
hsa-mir-17-5p	MIMAT0000070	FOXRED2	80020	HITS-CLIP
hsa-mir-17-5p	MIMAT0000070	GPR157	80045	PAR-CLIP
hsa-mir-17-5p	MIMAT0000070	SIKE1	80143	HITS-CLIP
hsa-mir-17-5p	MIMAT0000070	UXS1	80146	HITS-CLIP
hsa-mir-17-5p	MIMAT0000070	ABHD18	80167	HITS-CLIP
hsa-mir-17-5p	MIMAT0000070	TMEM134	80194	PAR-CLIP
hsa-mir-17-5p	MIMAT0000070	RNF34	80196	HITS-CLIP
hsa-mir-17-5p	MIMAT0000070	CHD9	80205	HITS-CLIP
hsa-mir-17-5p	MIMAT0000070	NAA50	80218	HITS-CLIP
hsa-mir-17-5p	MIMAT0000070	RAB11FIP1	80223	HITS-CLIP//PAR-CLIP
hsa-mir-17-5p	MIMAT0000070	ORAI2	80228	HITS-CLIP
hsa-mir-17-5p	MIMAT0000070	SLC35F5	80255	HITS-CLIP
hsa-mir-17-5p	MIMAT0000070	C16orf70	80262	PAR-CLIP
hsa-mir-17-5p	MIMAT0000070	PLEKHO2	80301	HITS-CLIP
hsa-mir-17-5p	MIMAT0000070	KLHL15	80311	HITS-CLIP
hsa-mir-17-5p	MIMAT0000070	WDR82	80335	CLASH
hsa-mir-17-5p	MIMAT0000070	TNKS2	80351	HITS-CLIP//PAR-CLIP
hsa-mir-17-5p	MIMAT0000070	DDHD1	80821	HITS-CLIP
hsa-mir-17-5p	MIMAT0000070	TRIM11	81559	CLASH
hsa-mir-17-5p	MIMAT0000070	PDRG1	81572	PAR-CLIP
hsa-mir-17-5p	MIMAT0000070	ANKRD13C	81573	HITS-CLIP
hsa-mir-17-5p	MIMAT0000070	TRIM8	81603	CLASH//HITS-CLIP//Luciferase reporter assay//qRT-PCR//Western blot
hsa-mir-17-5p	MIMAT0000070	FAM83D	81610	HITS-CLIP
hsa-mir-17-5p	MIMAT0000070	SLCO5A1	81796	PAR-CLIP
hsa-mir-17-5p	MIMAT0000070	NETO2	81831	PAR-CLIP
hsa-mir-17-5p	MIMAT0000070	RNF146	81847	CLASH
hsa-mir-17-5p	MIMAT0000070	LAS1L	81887	CLASH
hsa-mir-17-5p	MIMAT0000070	FAHD1	81889	HITS-CLIP
hsa-mir-17-5p	MIMAT0000070	SLC25A28	81894	CLASH
hsa-mir-17-5p	MIMAT0000070	ZNF93	81931	PAR-CLIP
hsa-mir-17-5p	MIMAT0000070	DNAL1	83544	HITS-CLIP
hsa-mir-17-5p	MIMAT0000070	SESN2	83667	HITS-CLIP
hsa-mir-17-5p	MIMAT0000070	CRISPLD2	83716	HITS-CLIP//PAR-CLIP
hsa-mir-17-5p	MIMAT0000070	ITCH	83737	HITS-CLIP
hsa-mir-17-5p	MIMAT0000070	MIXL1	83881	PAR-CLIP
hsa-mir-17-5p	MIMAT0000070	HDAC10	83933	CLASH
hsa-mir-17-5p	MIMAT0000070	TMEM133	83935	HITS-CLIP
hsa-mir-17-5p	MIMAT0000070	KATNAL1	84056	HITS-CLIP//PAR-CLIP
hsa-mir-17-5p	MIMAT0000070	ANKRD27	84079	CLASH
hsa-mir-17-5p	MIMAT0000070	QRFPR	84109	HITS-CLIP
hsa-mir-17-5p	MIMAT0000070	RPF2	84154	PAR-CLIP
hsa-mir-17-5p	MIMAT0000070	GTF2IRD2	84163	HITS-CLIP
hsa-mir-17-5p	MIMAT0000070	POLR1B	84172	PAR-CLIP
hsa-mir-17-5p	MIMAT0000070	USP48	84196	HITS-CLIP//PAR-CLIP
hsa-mir-17-5p	MIMAT0000070	YIPF4	84272	PAR-CLIP
hsa-mir-17-5p	MIMAT0000070	SLC25A33	84275	HITS-CLIP
hsa-mir-17-5p	MIMAT0000070	FAM213A	84293	HITS-CLIP
hsa-mir-17-5p	MIMAT0000070	PHF6	84295	HITS-CLIP
hsa-mir-17-5p	MIMAT0000070	GINS4	84296	PAR-CLIP
hsa-mir-17-5p	MIMAT0000070	LLPH	84298	PAR-CLIP
hsa-mir-17-5p	MIMAT0000070	DDI2	84301	HITS-CLIP
hsa-mir-17-5p	MIMAT0000070	BRMS1L	84312	HITS-CLIP
hsa-mir-17-5p	MIMAT0000070	ZBED3	84327	CLASH
hsa-mir-17-5p	MIMAT0000070	LZIC	84328	PAR-CLIP
hsa-mir-17-5p	MIMAT0000070	PCGF5	84333	CLASH
hsa-mir-17-5p	MIMAT0000070	HOOK3	84376	HITS-CLIP
hsa-mir-17-5p	MIMAT0000070	LCOR	84458	CLASH
hsa-mir-17-5p	MIMAT0000070	DCTN5	84516	HITS-CLIP
hsa-mir-17-5p	MIMAT0000070	C15orf41	84529	CLASH//HITS-CLIP
hsa-mir-17-5p	MIMAT0000070	KIAA1841	84542	HITS-CLIP
hsa-mir-17-5p	MIMAT0000070	MAK16	84549	HITS-CLIP
hsa-mir-17-5p	MIMAT0000070	FAXC	84553	HITS-CLIP
hsa-mir-17-5p	MIMAT0000070	PARD6B	84612	HITS-CLIP
hsa-mir-17-5p	MIMAT0000070	ZBTB37	84614	PAR-CLIP
hsa-mir-17-5p	MIMAT0000070	USP38	84640	CLASH
hsa-mir-17-5p	MIMAT0000070	MYPN	84665	HITS-CLIP
hsa-mir-17-5p	MIMAT0000070	USP32	84669	HITS-CLIP
hsa-mir-17-5p	MIMAT0000070	ZNF347	84671	HITS-CLIP
hsa-mir-17-5p	MIMAT0000070	PIGO	84720	HITS-CLIP
hsa-mir-17-5p	MIMAT0000070	FUT10	84750	PAR-CLIP
hsa-mir-17-5p	MIMAT0000070	ZNF514	84874	PAR-CLIP
hsa-mir-17-5p	MIMAT0000070	ORAI1	84876	HITS-CLIP
hsa-mir-17-5p	MIMAT0000070	MFSD2A	84879	HITS-CLIP
hsa-mir-17-5p	MIMAT0000070	TMTC4	84899	CLASH
hsa-mir-17-5p	MIMAT0000070	NFATC2IP	84901	HITS-CLIP
hsa-mir-17-5p	MIMAT0000070	PPP1R15B	84919	PAR-CLIP
hsa-mir-17-5p	MIMAT0000070	MASTL	84930	HITS-CLIP//PAR-CLIP
hsa-mir-17-5p	MIMAT0000070	WDR73	84942	HITS-CLIP
hsa-mir-17-5p	MIMAT0000070	BAGE5	85316	HITS-CLIP
hsa-mir-17-5p	MIMAT0000070	UNK	85451	PAR-CLIP
hsa-mir-17-5p	MIMAT0000070	TANC1	85461	HITS-CLIP
hsa-mir-17-5p	MIMAT0000070	FHDC1	85462	PAR-CLIP
hsa-mir-17-5p	MIMAT0000070	ZC3H12C	85463	PAR-CLIP
hsa-mir-17-5p	MIMAT0000070	SSH2	85464	HITS-CLIP
hsa-mir-17-5p	MIMAT0000070	MIDN	90007	HITS-CLIP//PAR-CLIP
hsa-mir-17-5p	MIMAT0000070	EFCAB11	90141	PAR-CLIP
hsa-mir-17-5p	MIMAT0000070	COX19	90639	PAR-CLIP
hsa-mir-17-5p	MIMAT0000070	ZNF598	90850	CLASH
hsa-mir-17-5p	MIMAT0000070	FMNL3	91010	HITS-CLIP
hsa-mir-17-5p	MIMAT0000070	DPP9	91039	PAR-CLIP
hsa-mir-17-5p	MIMAT0000070	ZNF682	91120	HITS-CLIP//PAR-CLIP
hsa-mir-17-5p	MIMAT0000070	SLC25A46	91137	PAR-CLIP
hsa-mir-17-5p	MIMAT0000070	TMEM67	91147	HITS-CLIP
hsa-mir-17-5p	MIMAT0000070	CDKN2AIPNL	91368	HITS-CLIP
hsa-mir-17-5p	MIMAT0000070	BTF3L4	91408	PAR-CLIP
hsa-mir-17-5p	MIMAT0000070	RCCD1	91433	HITS-CLIP
hsa-mir-17-5p	MIMAT0000070	FAAP24	91442	HITS-CLIP
hsa-mir-17-5p	MIMAT0000070	ACBD5	91452	HITS-CLIP
hsa-mir-17-5p	MIMAT0000070	C12orf65	91574	HITS-CLIP
hsa-mir-17-5p	MIMAT0000070	CHURC1	91612	HITS-CLIP
hsa-mir-17-5p	MIMAT0000070	YTHDC1	91746	HITS-CLIP
hsa-mir-17-5p	MIMAT0000070	ELMSAN1	91748	HITS-CLIP
hsa-mir-17-5p	MIMAT0000070	MFSD4B	91749	CLASH
hsa-mir-17-5p	MIMAT0000070	CABLES1	91768	PAR-CLIP
hsa-mir-17-5p	MIMAT0000070	MYLK3	91807	HITS-CLIP
hsa-mir-17-5p	MIMAT0000070	ASB16	92591	HITS-CLIP
hsa-mir-17-5p	MIMAT0000070	MOB1B	92597	CLASH
hsa-mir-17-5p	MIMAT0000070	HIST3H2A	92815	CLASH
hsa-mir-17-5p	MIMAT0000070	UBE2Q2	92912	HITS-CLIP
hsa-mir-17-5p	MIMAT0000070	HAUS8	93323	HITS-CLIP//PAR-CLIP
hsa-mir-17-5p	MIMAT0000070	TADA2B	93624	HITS-CLIP
hsa-mir-17-5p	MIMAT0000070	PIGS	94005	CLASH
hsa-mir-17-5p	MIMAT0000070	CAMK2N2	94032	HITS-CLIP
hsa-mir-17-5p	MIMAT0000070	ORMDL3	94103	HITS-CLIP
hsa-mir-17-5p	MIMAT0000070	ARHGAP12	94134	HITS-CLIP//PAR-CLIP
hsa-mir-17-5p	MIMAT0000070	FOXQ1	94234	PAR-CLIP
hsa-mir-17-5p	MIMAT0000070	TP53INP1	94241	Luciferase reporter assay//PAR-CLIP//qRT-PCR//Reporter assay//Western blot
hsa-mir-17-5p	MIMAT0000070	EGLN3	112399	PAR-CLIP
hsa-mir-17-5p	MIMAT0000070	WDR89	112840	HITS-CLIP
hsa-mir-17-5p	MIMAT0000070	CHST14	113189	CLASH
hsa-mir-17-5p	MIMAT0000070	EFHC1	114327	CLASH
hsa-mir-17-5p	MIMAT0000070	STK11IP	114790	PAR-CLIP
hsa-mir-17-5p	MIMAT0000070	FMNL2	114793	PAR-CLIP
hsa-mir-17-5p	MIMAT0000070	TMEM123	114908	HITS-CLIP
hsa-mir-17-5p	MIMAT0000070	RAB42	115273	HITS-CLIP
hsa-mir-17-5p	MIMAT0000070	PCMTD1	115294	HITS-CLIP
hsa-mir-17-5p	MIMAT0000070	ZNF689	115509	CLASH
hsa-mir-17-5p	MIMAT0000070	FCHO2	115548	HITS-CLIP//PAR-CLIP
hsa-mir-17-5p	MIMAT0000070	DIS3L	115752	PAR-CLIP
hsa-mir-17-5p	MIMAT0000070	LRRC58	116064	HITS-CLIP
hsa-mir-17-5p	MIMAT0000070	LYSMD3	116068	HITS-CLIP
hsa-mir-17-5p	MIMAT0000070	WDR92	116143	HITS-CLIP
hsa-mir-17-5p	MIMAT0000070	ABHD15	116236	PAR-CLIP
hsa-mir-17-5p	MIMAT0000070	FAM129A	116496	HITS-CLIP//PAR-CLIP
hsa-mir-17-5p	MIMAT0000070	SNAP47	116841	PAR-CLIP
hsa-mir-17-5p	MIMAT0000070	ARAP2	116984	HITS-CLIP
hsa-mir-17-5p	MIMAT0000070	THEM4	117145	HITS-CLIP
hsa-mir-17-5p	MIMAT0000070	RAB3IP	117177	PAR-CLIP
hsa-mir-17-5p	MIMAT0000070	SSX2IP	117178	HITS-CLIP
hsa-mir-17-5p	MIMAT0000070	ZNF354B	117608	PAR-CLIP
hsa-mir-17-5p	MIMAT0000070	C14orf28	122525	HITS-CLIP
hsa-mir-17-5p	MIMAT0000070	FRMD6	122786	HITS-CLIP
hsa-mir-17-5p	MIMAT0000070	ISCA2	122961	HITS-CLIP
hsa-mir-17-5p	MIMAT0000070	C15orf40	123207	HITS-CLIP
hsa-mir-17-5p	MIMAT0000070	NIPA1	123606	HITS-CLIP//PAR-CLIP
hsa-mir-17-5p	MIMAT0000070	FOPNL	123811	CLASH
hsa-mir-17-5p	MIMAT0000070	ZC3H18	124245	CLASH
hsa-mir-17-5p	MIMAT0000070	EARS2	124454	CLASH
hsa-mir-17-5p	MIMAT0000070	FAM210A	125228	HITS-CLIP//PAR-CLIP
hsa-mir-17-5p	MIMAT0000070	TNFAIP8L1	126282	HITS-CLIP//PAR-CLIP
hsa-mir-17-5p	MIMAT0000070	TPRG1L	127262	HITS-CLIP//PAR-CLIP
hsa-mir-17-5p	MIMAT0000070	RNF19B	127544	HITS-CLIP
hsa-mir-17-5p	MIMAT0000070	NUP35	129401	HITS-CLIP
hsa-mir-17-5p	MIMAT0000070	XIRP2	129446	PAR-CLIP
hsa-mir-17-5p	MIMAT0000070	ICA1L	130026	HITS-CLIP
hsa-mir-17-5p	MIMAT0000070	TRIM71	131405	CLASH
hsa-mir-17-5p	MIMAT0000070	DCBLD2	131566	CLASH//PAR-CLIP
hsa-mir-17-5p	MIMAT0000070	GRK7	131890	PAR-CLIP
hsa-mir-17-5p	MIMAT0000070	FAM241A	132720	HITS-CLIP
hsa-mir-17-5p	MIMAT0000070	ARL9	132946	CLASH
hsa-mir-17-5p	MIMAT0000070	GRPEL2	134266	HITS-CLIP
hsa-mir-17-5p	MIMAT0000070	ADAT2	134637	PAR-CLIP
hsa-mir-17-5p	MIMAT0000070	ZNF786	136051	HITS-CLIP
hsa-mir-17-5p	MIMAT0000070	NACC2	138151	PAR-CLIP
hsa-mir-17-5p	MIMAT0000070	PTPDC1	138639	PAR-CLIP
hsa-mir-17-5p	MIMAT0000070	MUC17	140453	Immunohistochemistry//Microarray//qRT-PCR
hsa-mir-17-5p	MIMAT0000070	BRI3BP	140707	HITS-CLIP
hsa-mir-17-5p	MIMAT0000070	ZSWIM3	140831	CLASH
hsa-mir-17-5p	MIMAT0000070	ZNF280B	140883	HITS-CLIP
hsa-mir-17-5p	MIMAT0000070	SIRPA	140885	Luciferase reporter assay
hsa-mir-17-5p	MIMAT0000070	SAMD8	142891	PAR-CLIP
hsa-mir-17-5p	MIMAT0000070	TRUB1	142940	CLASH
hsa-mir-17-5p	MIMAT0000070	VTI1A	143187	HITS-CLIP
hsa-mir-17-5p	MIMAT0000070	SESN3	143686	PAR-CLIP
hsa-mir-17-5p	MIMAT0000070	PRICKLE1	144165	CLASH
hsa-mir-17-5p	MIMAT0000070	ZNF597	146434	HITS-CLIP
hsa-mir-17-5p	MIMAT0000070	ZNF785	146540	HITS-CLIP
hsa-mir-17-5p	MIMAT0000070	RUNDC1	146923	CLASH//HITS-CLIP
hsa-mir-17-5p	MIMAT0000070	WIPF2	147179	PAR-CLIP
hsa-mir-17-5p	MIMAT0000070	ZNF578	147660	HITS-CLIP//PAR-CLIP
hsa-mir-17-5p	MIMAT0000070	ZNF417	147687	PAR-CLIP
hsa-mir-17-5p	MIMAT0000070	ZNF681	148213	PAR-CLIP
hsa-mir-17-5p	MIMAT0000070	SLC30A7	148867	PAR-CLIP
hsa-mir-17-5p	MIMAT0000070	MANEAL	149175	HITS-CLIP
hsa-mir-17-5p	MIMAT0000070	SIK1	150094	PAR-CLIP
hsa-mir-17-5p	MIMAT0000070	DUSP18	150290	HITS-CLIP
hsa-mir-17-5p	MIMAT0000070	FAM117B	150864	HITS-CLIP
hsa-mir-17-5p	MIMAT0000070	GPR155	151556	PAR-CLIP
hsa-mir-17-5p	MIMAT0000070	TMEM167A	153339	HITS-CLIP
hsa-mir-17-5p	MIMAT0000070	RNF145	153830	CLASH
hsa-mir-17-5p	MIMAT0000070	CNKSR3	154043	PAR-CLIP
hsa-mir-17-5p	MIMAT0000070	BMT2	154743	HITS-CLIP
hsa-mir-17-5p	MIMAT0000070	KCTD7	154881	CLASH
hsa-mir-17-5p	MIMAT0000070	CXorf38	159013	HITS-CLIP
hsa-mir-17-5p	MIMAT0000070	DENND5B	160518	HITS-CLIP
hsa-mir-17-5p	MIMAT0000070	SPRED1	161742	PAR-CLIP
hsa-mir-17-5p	MIMAT0000070	UBXN2A	165324	PAR-CLIP
hsa-mir-17-5p	MIMAT0000070	CCDC71L	168455	HITS-CLIP//PAR-CLIP
hsa-mir-17-5p	MIMAT0000070	ZNF800	168850	HITS-CLIP
hsa-mir-17-5p	MIMAT0000070	TMEM64	169200	HITS-CLIP//PAR-CLIP
hsa-mir-17-5p	MIMAT0000070	AGO3	192669	PAR-CLIP
hsa-mir-17-5p	MIMAT0000070	SCAMP5	192683	HITS-CLIP
hsa-mir-17-5p	MIMAT0000070	LDHD	197257	HITS-CLIP
hsa-mir-17-5p	MIMAT0000070	TXLNA	200081	CLASH//HITS-CLIP
hsa-mir-17-5p	MIMAT0000070	TET3	200424	HITS-CLIP
hsa-mir-17-5p	MIMAT0000070	TRIM65	201292	PAR-CLIP
hsa-mir-17-5p	MIMAT0000070	RAB12	201475	HITS-CLIP
hsa-mir-17-5p	MIMAT0000070	CCDC125	202243	HITS-CLIP
hsa-mir-17-5p	MIMAT0000070	C2orf69	205327	HITS-CLIP
hsa-mir-17-5p	MIMAT0000070	SAMD9L	219285	HITS-CLIP
hsa-mir-17-5p	MIMAT0000070	SLC16A9	220963	HITS-CLIP
hsa-mir-17-5p	MIMAT0000070	REEP3	221035	HITS-CLIP//PAR-CLIP
hsa-mir-17-5p	MIMAT0000070	KIF6	221458	PAR-CLIP
hsa-mir-17-5p	MIMAT0000070	ZBTB9	221504	HITS-CLIP
hsa-mir-17-5p	MIMAT0000070	SMIM13	221710	PAR-CLIP
hsa-mir-17-5p	MIMAT0000070	FOXK1	221937	PAR-CLIP
hsa-mir-17-5p	MIMAT0000070	NAPEPLD	222236	CLASH
hsa-mir-17-5p	MIMAT0000070	CNOT6L	246175	PAR-CLIP
hsa-mir-17-5p	MIMAT0000070	RNASEH1	246243	PAR-CLIP
hsa-mir-17-5p	MIMAT0000070	TMEM9	252839	CLASH
hsa-mir-17-5p	MIMAT0000070	PRR14L	253143	HITS-CLIP
hsa-mir-17-5p	MIMAT0000070	CADM2	253559	PAR-CLIP
hsa-mir-17-5p	MIMAT0000070	ZDHHC20	253832	PAR-CLIP
hsa-mir-17-5p	MIMAT0000070	RALGAPA1	253959	CLASH
hsa-mir-17-5p	MIMAT0000070	NPNT	255743	PAR-CLIP
hsa-mir-17-5p	MIMAT0000070	CNEP1R1	255919	CLASH
hsa-mir-17-5p	MIMAT0000070	TMEM196	256130	PAR-CLIP
hsa-mir-17-5p	MIMAT0000070	MFSD8	256471	PAR-CLIP
hsa-mir-17-5p	MIMAT0000070	ANKS4B	257629	HITS-CLIP
hsa-mir-17-5p	MIMAT0000070	SGMS1	259230	PAR-CLIP
hsa-mir-17-5p	MIMAT0000070	RBM20	282996	PAR-CLIP
hsa-mir-17-5p	MIMAT0000070	PGM2L1	283209	HITS-CLIP
hsa-mir-17-5p	MIMAT0000070	ANKRD52	283373	HITS-CLIP//PAR-CLIP
hsa-mir-17-5p	MIMAT0000070	KANSL1	284058	CLASH
hsa-mir-17-5p	MIMAT0000070	NEK8	284086	PAR-CLIP
hsa-mir-17-5p	MIMAT0000070	CAVIN1	284119	PAR-CLIP
hsa-mir-17-5p	MIMAT0000070	ZIK1	284307	CLASH
hsa-mir-17-5p	MIMAT0000070	ZNF780A	284323	PAR-CLIP
hsa-mir-17-5p	MIMAT0000070	FAM126B	285172	HITS-CLIP
hsa-mir-17-5p	MIMAT0000070	C3orf38	285237	PAR-CLIP
hsa-mir-17-5p	MIMAT0000070	GPRIN3	285513	HITS-CLIP
hsa-mir-17-5p	MIMAT0000070	SREK1IP1	285672	PAR-CLIP
hsa-mir-17-5p	MIMAT0000070	ZNF454	285676	HITS-CLIP
hsa-mir-17-5p	MIMAT0000070	RGMB	285704	PAR-CLIP
hsa-mir-17-5p	MIMAT0000070	HIST2H3A	333932	CLASH
hsa-mir-17-5p	MIMAT0000070	LUZP2	338645	PAR-CLIP
hsa-mir-17-5p	MIMAT0000070	CCDC137	339230	HITS-CLIP//PAR-CLIP
hsa-mir-17-5p	MIMAT0000070	SPOPL	339745	HITS-CLIP
hsa-mir-17-5p	MIMAT0000070	NAT8L	339983	CLASH
hsa-mir-17-5p	MIMAT0000070	ACER2	340485	PAR-CLIP
hsa-mir-17-5p	MIMAT0000070	STAC2	342667	HITS-CLIP
hsa-mir-17-5p	MIMAT0000070	WDR53	348793	HITS-CLIP
hsa-mir-17-5p	MIMAT0000070	DNAJB13	374407	HITS-CLIP
hsa-mir-17-5p	MIMAT0000070	DRAXIN	374946	HITS-CLIP
hsa-mir-17-5p	MIMAT0000070	FAM89A	375061	PAR-CLIP
hsa-mir-17-5p	MIMAT0000070	C6orf120	387263	HITS-CLIP
hsa-mir-17-5p	MIMAT0000070	CLEC12B	387837	HITS-CLIP//PAR-CLIP
hsa-mir-17-5p	MIMAT0000070	NHLRC3	387921	HITS-CLIP
hsa-mir-17-5p	MIMAT0000070	BLOC1S3	388552	HITS-CLIP
hsa-mir-17-5p	MIMAT0000070	GTF2IRD2B	389524	HITS-CLIP
hsa-mir-17-5p	MIMAT0000070	NUGGC	389643	HITS-CLIP
hsa-mir-17-5p	MIMAT0000070	RBM12B	389677	CLASH//HITS-CLIP//PAR-CLIP
hsa-mir-17-5p	MIMAT0000070	ZNF805	390980	PAR-CLIP
hsa-mir-17-5p	MIMAT0000070	MUC21	394263	CLASH
hsa-mir-17-5p	MIMAT0000070	FAM102A	399665	HITS-CLIP
hsa-mir-17-5p	MIMAT0000070	LRRD1	401387	HITS-CLIP
hsa-mir-17-5p	MIMAT0000070	SAMD12	401474	PAR-CLIP
hsa-mir-17-5p	MIMAT0000070	ZYG11A	440590	HITS-CLIP
hsa-mir-17-5p	MIMAT0000070	C18orf32	497661	PAR-CLIP
hsa-mir-17-5p	MIMAT0000070	ATXN7L3B	552889	PAR-CLIP
hsa-mir-17-5p	MIMAT0000070	GDF5OS	554250	HITS-CLIP
hsa-mir-17-5p	MIMAT0000070	FBXO48	554251	HITS-CLIP
hsa-mir-17-5p	MIMAT0000070	HIST2H4B	554313	CLASH
hsa-mir-17-5p	MIMAT0000070	SMIM15	643155	CLASH
hsa-mir-17-5p	MIMAT0000070	TMEM200C	645369	PAR-CLIP
hsa-mir-17-5p	MIMAT0000070	LINC00598	646982	HITS-CLIP
hsa-mir-17-5p	MIMAT0000070	ANKRD33B	651746	PAR-CLIP
hsa-mir-17-5p	MIMAT0000070	GTF2H2C	728340	HITS-CLIP
hsa-mir-17-5p	MIMAT0000070	SERF1B	728492	PAR-CLIP
hsa-mir-17-5p	MIMAT0000070	CCDC30	728621	HITS-CLIP
hsa-mir-17-5p	MIMAT0000070	SLC35E2B	728661	CLASH
hsa-mir-17-5p	MIMAT0000070	TMEM242	729515	PAR-CLIP
hsa-mir-17-5p	MIMAT0000070	C16orf52	730094	PAR-CLIP
hsa-mir-17-5p	MIMAT0000070	RPL17-C18orf32	100526842	PAR-CLIP
hsa-mir-17-5p	MIMAT0000070	MINOS1-NBL1	100532736	PAR-CLIP
hsa-mir-17-5p	MIMAT0000070	TP53COR1	102800311	Luciferase reporter assay//qRT-PCR//Western blot
hsa-mir-107	MIMAT0000104	ABL2	27	PAR-CLIP
hsa-mir-107	MIMAT0000104	ACVR2B	93	PAR-CLIP
hsa-mir-107	MIMAT0000104	ADD2	119	CLASH
hsa-mir-107	MIMAT0000104	ADORA3	140	HITS-CLIP
hsa-mir-107	MIMAT0000104	ALDH3B1	221	PAR-CLIP
hsa-mir-107	MIMAT0000104	ARNT	405	Luciferase reporter assay//Northern blot//qRT-PCR//Reporter assay//Western blot
hsa-mir-107	MIMAT0000104	DST	667	PAR-CLIP
hsa-mir-107	MIMAT0000104	CALU	813	PAR-CLIP
hsa-mir-107	MIMAT0000104	CAPZA2	830	PAR-CLIP
hsa-mir-107	MIMAT0000104	CAV1	857	Luciferase reporter assay//Microarray//qRT-PCR//Western blot
hsa-mir-107	MIMAT0000104	RUNX1T1	862	PAR-CLIP
hsa-mir-107	MIMAT0000104	CCNE1	898	Flow//Immunoblot//Microarray//qRT-PCR
hsa-mir-107	MIMAT0000104	CCNT1	904	PAR-CLIP
hsa-mir-107	MIMAT0000104	ENTPD1	953	PAR-CLIP
hsa-mir-107	MIMAT0000104	CDK1	983	PAR-CLIP
hsa-mir-107	MIMAT0000104	CDC42	998	Luciferase reporter assay//qRT-PCR//Western blot
hsa-mir-107	MIMAT0000104	CDK6	1021	Flow//Immunoblot//Luciferase reporter assay//Microarray//PAR-CLIP//qRT-PCR//Western blot
hsa-mir-107	MIMAT0000104	CDK8	1024	Luciferase reporter assay//qRT-PCR//Western blot
hsa-mir-107	MIMAT0000104	RCC1	1104	PAR-CLIP
hsa-mir-107	MIMAT0000104	CHGA	1113	Immunoblot//Luciferase reporter assay
hsa-mir-107	MIMAT0000104	CHRM1	1128	Luciferase reporter assay
hsa-mir-107	MIMAT0000104	CRKL	1399	Flow//Immunoblot//Microarray//PAR-CLIP//qRT-PCR
hsa-mir-107	MIMAT0000104	CSNK1G2	1455	Microarray
hsa-mir-107	MIMAT0000104	CSNK1G3	1456	HITS-CLIP//PAR-CLIP
hsa-mir-107	MIMAT0000104	CSNK2A1	1457	PAR-CLIP
hsa-mir-107	MIMAT0000104	VCAN	1462	PAR-CLIP
hsa-mir-107	MIMAT0000104	CYP2C8	1558	qRT-PCR//Western blot
hsa-mir-107	MIMAT0000104	DAPK1	1612	Luciferase reporter assay//Western blot
hsa-mir-107	MIMAT0000104	DECR1	1666	PAR-CLIP
hsa-mir-107	MIMAT0000104	DMPK	1760	HITS-CLIP//PAR-CLIP
hsa-mir-107	MIMAT0000104	EIF1AX	1964	PAR-CLIP
hsa-mir-107	MIMAT0000104	ELK4	2005	PAR-CLIP
hsa-mir-107	MIMAT0000104	EN2	2020	PAR-CLIP
hsa-mir-107	MIMAT0000104	ERN1	2081	PAR-CLIP
hsa-mir-107	MIMAT0000104	FGF2	2247	PAR-CLIP
hsa-mir-107	MIMAT0000104	FOXC1	2296	PAR-CLIP
hsa-mir-107	MIMAT0000104	FOXO1	2308	Luciferase reporter assay//qRT-PCR//Western blot
hsa-mir-107	MIMAT0000104	GABRB1	2560	HITS-CLIP
hsa-mir-107	MIMAT0000104	GNAI3	2773	PAR-CLIP
hsa-mir-107	MIMAT0000104	GNAT1	2779	HITS-CLIP//PAR-CLIP
hsa-mir-107	MIMAT0000104	GNS	2799	CLASH//PAR-CLIP
hsa-mir-107	MIMAT0000104	GRN	2896	Microarray//Reporter assay//Western blot
hsa-mir-107	MIMAT0000104	HIF1A	3091	Luciferase reporter assay//Northern blot//qRT-PCR//Western blot
hsa-mir-107	MIMAT0000104	HNRNPA2B1	3181	PAR-CLIP
hsa-mir-107	MIMAT0000104	HPRT1	3251	PAR-CLIP
hsa-mir-107	MIMAT0000104	DNAJA1	3301	HITS-CLIP//PAR-CLIP
hsa-mir-107	MIMAT0000104	IGSF3	3321	PAR-CLIP
hsa-mir-107	MIMAT0000104	IDH3A	3419	PAR-CLIP
hsa-mir-107	MIMAT0000104	IL6	3569	Chromatin immunoprecipitation//Coimmunoprecipitation//Immunofluorescence microscopy//Luciferase reporter assay//qRT-PCR//Western blot
hsa-mir-107	MIMAT0000104	INSIG1	3638	Microarray
hsa-mir-107	MIMAT0000104	ITGA2	3673	PAR-CLIP
hsa-mir-107	MIMAT0000104	JAK1	3716	Chromatin immunoprecipitation//Coimmunoprecipitation//Immunofluorescence microscopy//Luciferase reporter assay//qRT-PCR//Western blot
hsa-mir-107	MIMAT0000104	RPSA	3921	CLASH
hsa-mir-107	MIMAT0000104	LASP1	3927	PAR-CLIP
hsa-mir-107	MIMAT0000104	LBR	3930	PAR-CLIP
hsa-mir-107	MIMAT0000104	CD180	4064	PAR-CLIP
hsa-mir-107	MIMAT0000104	TM4SF1	4071	PAR-CLIP
hsa-mir-107	MIMAT0000104	MCM7	4176	PAR-CLIP
hsa-mir-107	MIMAT0000104	MDM4	4194	PAR-CLIP
hsa-mir-107	MIMAT0000104	MT1E	4493	PAR-CLIP
hsa-mir-107	MIMAT0000104	MYB	4602	Luciferase reporter assay//Western blot
hsa-mir-107	MIMAT0000104	MYBPC1	4604	PAR-CLIP
hsa-mir-107	MIMAT0000104	NF1	4763	Luciferase reporter assay//qRT-PCR//Western blot
hsa-mir-107	MIMAT0000104	NFIA	4774	Luciferase reporter assay//Microarray//PAR-CLIP//qRT-PCR//Reporter assay
hsa-mir-107	MIMAT0000104	NINJ1	4814	Microarray
hsa-mir-107	MIMAT0000104	NOTCH2	4853	Luciferase reporter assay//qRT-PCR//Western blot
hsa-mir-107	MIMAT0000104	OPRM1	4988	qRT-PCR
hsa-mir-107	MIMAT0000104	ORC4	5000	PAR-CLIP
hsa-mir-107	MIMAT0000104	FURIN	5045	PAR-CLIP
hsa-mir-107	MIMAT0000104	PAFAH1B2	5049	PAR-CLIP
hsa-mir-107	MIMAT0000104	PAWR	5074	PAR-CLIP
hsa-mir-107	MIMAT0000104	PCSK5	5125	CLASH
hsa-mir-107	MIMAT0000104	ENPP2	5168	PAR-CLIP
hsa-mir-107	MIMAT0000104	PER1	5187	PAR-CLIP
hsa-mir-107	MIMAT0000104	PHKA1	5255	HITS-CLIP//PAR-CLIP
hsa-mir-107	MIMAT0000104	SERPINB5	5268	ChIP-seq//Immunohistochemistry//Immunoprecipitaion//Luciferase reporter assay//Microarray//qRT-PCR//Western blot
hsa-mir-107	MIMAT0000104	PIK3R1	5295	HITS-CLIP//PAR-CLIP
hsa-mir-107	MIMAT0000104	PLAG1	5324	Luciferase reporter assay
hsa-mir-107	MIMAT0000104	PPP2CA	5515	PAR-CLIP
hsa-mir-107	MIMAT0000104	PPP2R5C	5527	PAR-CLIP
hsa-mir-107	MIMAT0000104	PPP6C	5537	PAR-CLIP
hsa-mir-107	MIMAT0000104	NPY4R	5540	PAR-CLIP
hsa-mir-107	MIMAT0000104	PRKCE	5581	Luciferase reporter assay//qRT-PCR//Western blot
hsa-mir-107	MIMAT0000104	PSMB6	5694	CLASH
hsa-mir-107	MIMAT0000104	PTEN	5728	Western blot
hsa-mir-107	MIMAT0000104	TWF1	5756	PAR-CLIP
hsa-mir-107	MIMAT0000104	PURA	5813	PAR-CLIP
hsa-mir-107	MIMAT0000104	PURB	5814	PAR-CLIP
hsa-mir-107	MIMAT0000104	RAD21	5885	PAR-CLIP
hsa-mir-107	MIMAT0000104	RAD51	5888	Luciferase reporter assay
hsa-mir-107	MIMAT0000104	RBBP6	5930	PAR-CLIP
hsa-mir-107	MIMAT0000104	REL	5966	PAR-CLIP
hsa-mir-107	MIMAT0000104	RPL27	6155	Microarray
hsa-mir-107	MIMAT0000104	MRPL12	6182	CLASH
hsa-mir-107	MIMAT0000104	RPS6KB1	6198	PAR-CLIP
hsa-mir-107	MIMAT0000104	RPS24	6229	HITS-CLIP
hsa-mir-107	MIMAT0000104	RS1	6247	HITS-CLIP
hsa-mir-107	MIMAT0000104	CLIP1	6249	PAR-CLIP
hsa-mir-107	MIMAT0000104	SALL1	6299	PAR-CLIP
hsa-mir-107	MIMAT0000104	SAT1	6303	Microarray
hsa-mir-107	MIMAT0000104	SRSF1	6426	PAR-CLIP
hsa-mir-107	MIMAT0000104	SH3GL2	6456	Luciferase reporter assay
hsa-mir-107	MIMAT0000104	SIAH1	6477	Luciferase reporter assay//qRT-PCR//Western blot
hsa-mir-107	MIMAT0000104	SLC2A3	6515	PAR-CLIP
hsa-mir-107	MIMAT0000104	SMARCE1	6605	PAR-CLIP
hsa-mir-107	MIMAT0000104	SNCG	6623	Luciferase reporter assay//PAR-CLIP//qRT-PCR//Western blot
hsa-mir-107	MIMAT0000104	SNTB2	6645	PAR-CLIP
hsa-mir-107	MIMAT0000104	TAF13	6884	PAR-CLIP
hsa-mir-107	MIMAT0000104	MAP3K7	6885	PAR-CLIP
hsa-mir-107	MIMAT0000104	TARBP2	6895	PAR-CLIP
hsa-mir-107	MIMAT0000104	TCF19	6941	CLASH
hsa-mir-107	MIMAT0000104	TGFBR3	7049	PAR-CLIP
hsa-mir-107	MIMAT0000104	TJP1	7082	PAR-CLIP
hsa-mir-107	MIMAT0000104	TK1	7083	HITS-CLIP
hsa-mir-107	MIMAT0000104	UBE2B	7320	PAR-CLIP
hsa-mir-107	MIMAT0000104	VEGFA	7422	ELISA//Luciferase reporter assay
hsa-mir-107	MIMAT0000104	XPC	7508	PAR-CLIP
hsa-mir-107	MIMAT0000104	YWHAH	7533	PAR-CLIP
hsa-mir-107	MIMAT0000104	HMGA2	8091	Luciferase reporter assay//qRT-PCR//Western blot
hsa-mir-107	MIMAT0000104	AXIN2	8313	HITS-CLIP//Luciferase reporter assay//PAR-CLIP
hsa-mir-107	MIMAT0000104	FZD6	8323	HITS-CLIP//PAR-CLIP
hsa-mir-107	MIMAT0000104	DYRK2	8445	HITS-CLIP//PAR-CLIP
hsa-mir-107	MIMAT0000104	DHX16	8449	CLASH
hsa-mir-107	MIMAT0000104	SMARCA5	8467	PAR-CLIP
hsa-mir-107	MIMAT0000104	OGT	8473	PAR-CLIP
hsa-mir-107	MIMAT0000104	NUMB	8650	PAR-CLIP
hsa-mir-107	MIMAT0000104	PEA15	8682	PAR-CLIP
hsa-mir-107	MIMAT0000104	MTMR3	8897	PAR-CLIP
hsa-mir-107	MIMAT0000104	GPRC5A	9052	HITS-CLIP
hsa-mir-107	MIMAT0000104	ATG12	9140	PAR-CLIP
hsa-mir-107	MIMAT0000104	SLC28A1	9154	PAR-CLIP
hsa-mir-107	MIMAT0000104	KLF4	9314	Luciferase reporter assay//Western blot
hsa-mir-107	MIMAT0000104	GLP2R	9340	HITS-CLIP
hsa-mir-107	MIMAT0000104	EFTUD2	9343	PAR-CLIP
hsa-mir-107	MIMAT0000104	PPIG	9360	PAR-CLIP
hsa-mir-107	MIMAT0000104	KIF23	9493	PAR-CLIP
hsa-mir-107	MIMAT0000104	TBPL1	9519	PAR-CLIP
hsa-mir-107	MIMAT0000104	MPDU1	9526	PAR-CLIP
hsa-mir-107	MIMAT0000104	EI24	9538	PAR-CLIP
hsa-mir-107	MIMAT0000104	CLOCK	9575	Luciferase reporter assay//Western blot
hsa-mir-107	MIMAT0000104	N4BP1	9683	PAR-CLIP
hsa-mir-107	MIMAT0000104	RIMS3	9783	PAR-CLIP
hsa-mir-107	MIMAT0000104	TSC22D2	9819	PAR-CLIP
hsa-mir-107	MIMAT0000104	ZNF623	9831	PAR-CLIP
hsa-mir-107	MIMAT0000104	G3BP2	9908	PAR-CLIP
hsa-mir-107	MIMAT0000104	JOSD1	9929	PAR-CLIP
hsa-mir-107	MIMAT0000104	ABCF2	10061	HITS-CLIP//PAR-CLIP
hsa-mir-107	MIMAT0000104	ACTR2	10097	PAR-CLIP
hsa-mir-107	MIMAT0000104	YAF2	10138	PAR-CLIP
hsa-mir-107	MIMAT0000104	STX6	10228	PAR-CLIP
hsa-mir-107	MIMAT0000104	TUBA1B	10376	CLASH
hsa-mir-107	MIMAT0000104	TM9SF1	10548	CLASH
hsa-mir-107	MIMAT0000104	B3GNT2	10678	PAR-CLIP
hsa-mir-107	MIMAT0000104	POLD3	10714	HITS-CLIP//PAR-CLIP
hsa-mir-107	MIMAT0000104	NUP50	10762	PAR-CLIP
hsa-mir-107	MIMAT0000104	ZNF273	10793	PAR-CLIP
hsa-mir-107	MIMAT0000104	RAB10	10890	PAR-CLIP
hsa-mir-107	MIMAT0000104	KDELR1	10945	HITS-CLIP
hsa-mir-107	MIMAT0000104	DUSP14	11072	PAR-CLIP
hsa-mir-107	MIMAT0000104	BAZ2A	11176	PAR-CLIP
hsa-mir-107	MIMAT0000104	WDR6	11180	CLASH
hsa-mir-107	MIMAT0000104	SYNRG	11276	HITS-CLIP
hsa-mir-107	MIMAT0000104	STK38	11329	PAR-CLIP
hsa-mir-107	MIMAT0000104	CPEB3	22849	PAR-CLIP
hsa-mir-107	MIMAT0000104	ATG14	22863	PAR-CLIP
hsa-mir-107	MIMAT0000104	SETD1B	23067	PAR-CLIP
hsa-mir-107	MIMAT0000104	TRIM35	23087	PAR-CLIP
hsa-mir-107	MIMAT0000104	TTLL5	23093	PAR-CLIP
hsa-mir-107	MIMAT0000104	TNRC6B	23112	HITS-CLIP
hsa-mir-107	MIMAT0000104	HIC2	23119	PAR-CLIP
hsa-mir-107	MIMAT0000104	ZCCHC14	23174	HITS-CLIP
hsa-mir-107	MIMAT0000104	GANAB	23193	CLASH
hsa-mir-107	MIMAT0000104	DICER1	23405	Luciferase reporter assay//PAR-CLIP//qRT-PCR//Western blot
hsa-mir-107	MIMAT0000104	NNT	23530	PAR-CLIP
hsa-mir-107	MIMAT0000104	BACE1	23621	Luciferase reporter assay//Microarray//Northern blot//Reporter assay//Western blot
hsa-mir-107	MIMAT0000104	SUN2	25777	PAR-CLIP
hsa-mir-107	MIMAT0000104	ARIH1	25820	PAR-CLIP
hsa-mir-107	MIMAT0000104	FAM98A	25940	PAR-CLIP
hsa-mir-107	MIMAT0000104	PNISR	25957	PAR-CLIP
hsa-mir-107	MIMAT0000104	TMEM87A	25963	CLASH
hsa-mir-107	MIMAT0000104	PPP1R16B	26051	PAR-CLIP
hsa-mir-107	MIMAT0000104	POLDIP2	26073	PAR-CLIP
hsa-mir-107	MIMAT0000104	RSL1D1	26156	PAR-CLIP
hsa-mir-107	MIMAT0000104	PHGDH	26227	CLASH
hsa-mir-107	MIMAT0000104	AGO1	26523	Immunohistochemistry//Immunoprecipitaion//Luciferase reporter assay//Northern blot//qRT-PCR//Western blot
hsa-mir-107	MIMAT0000104	LATS2	26524	Luciferase reporter assay//qRT-PCR//Western blot
hsa-mir-107	MIMAT0000104	AGO2	27161	HITS-CLIP//PAR-CLIP
hsa-mir-107	MIMAT0000104	VPS4A	27183	PAR-CLIP
hsa-mir-107	MIMAT0000104	EML4	27436	PAR-CLIP
hsa-mir-107	MIMAT0000104	SLCO3A1	28232	HITS-CLIP
hsa-mir-107	MIMAT0000104	C16orf72	29035	HITS-CLIP//PAR-CLIP
hsa-mir-107	MIMAT0000104	BABAM1	29086	CLASH
hsa-mir-107	MIMAT0000104	SSU72	29101	PAR-CLIP
hsa-mir-107	MIMAT0000104	RACGAP1	29127	PAR-CLIP
hsa-mir-107	MIMAT0000104	SNX8	29886	CLASH
hsa-mir-107	MIMAT0000104	HCFC2	29915	PAR-CLIP
hsa-mir-107	MIMAT0000104	NRBP1	29959	PAR-CLIP
hsa-mir-107	MIMAT0000104	COPS7A	50813	CLASH
hsa-mir-107	MIMAT0000104	HDDC2	51020	PAR-CLIP
hsa-mir-107	MIMAT0000104	MRPL2	51069	CLASH
hsa-mir-107	MIMAT0000104	FCF1	51077	PAR-CLIP
hsa-mir-107	MIMAT0000104	IER3IP1	51124	Microarray
hsa-mir-107	MIMAT0000104	MRPL51	51258	PAR-CLIP
hsa-mir-107	MIMAT0000104	GPR89B	51463	CLASH
hsa-mir-107	MIMAT0000104	ANKFY1	51479	HITS-CLIP
hsa-mir-107	MIMAT0000104	PPIL1	51645	PAR-CLIP
hsa-mir-107	MIMAT0000104	CAB39	51719	PAR-CLIP
hsa-mir-107	MIMAT0000104	TM7SF3	51768	PAR-CLIP
hsa-mir-107	MIMAT0000104	FGFRL1	53834	PAR-CLIP
hsa-mir-107	MIMAT0000104	C21orf58	54058	CLASH
hsa-mir-107	MIMAT0000104	DNAJC10	54431	PAR-CLIP
hsa-mir-107	MIMAT0000104	CNNM2	54805	PAR-CLIP
hsa-mir-107	MIMAT0000104	CDCA4	55038	Flow//Immunoblot//Microarray//qRT-PCR
hsa-mir-107	MIMAT0000104	ARGLU1	55082	PAR-CLIP
hsa-mir-107	MIMAT0000104	ZDHHC4	55146	Microarray
hsa-mir-107	MIMAT0000104	PPP6R3	55291	PAR-CLIP
hsa-mir-107	MIMAT0000104	FBXW7	55294	Luciferase reporter assay//Microarray//Northern blot//Western blot
hsa-mir-107	MIMAT0000104	MIS18BP1	55320	HITS-CLIP//PAR-CLIP
hsa-mir-107	MIMAT0000104	LIN7C	55327	PAR-CLIP
hsa-mir-107	MIMAT0000104	CDV3	55573	PAR-CLIP
hsa-mir-107	MIMAT0000104	UBE2Q1	55585	PAR-CLIP
hsa-mir-107	MIMAT0000104	LUC7L	55692	PAR-CLIP
hsa-mir-107	MIMAT0000104	DEPDC1B	55789	PAR-CLIP
hsa-mir-107	MIMAT0000104	LRIF1	55791	PAR-CLIP
hsa-mir-107	MIMAT0000104	PAG1	55824	PAR-CLIP
hsa-mir-107	MIMAT0000104	ASH1L	55870	PAR-CLIP
hsa-mir-107	MIMAT0000104	GNG12	55970	PAR-CLIP
hsa-mir-107	MIMAT0000104	MTFR1L	56181	PAR-CLIP
hsa-mir-107	MIMAT0000104	GPCPD1	56261	PAR-CLIP
hsa-mir-107	MIMAT0000104	DHX33	56919	PAR-CLIP
hsa-mir-107	MIMAT0000104	OTUD7B	56957	PAR-CLIP
hsa-mir-107	MIMAT0000104	CDC42SE2	56990	PAR-CLIP
hsa-mir-107	MIMAT0000104	TULP4	56995	HITS-CLIP
hsa-mir-107	MIMAT0000104	CYSLTR2	57105	HITS-CLIP
hsa-mir-107	MIMAT0000104	SALL4	57167	Immunofluorescence//Luciferase reporter assay//qRT-PCR//Western blot
hsa-mir-107	MIMAT0000104	ODF2L	57489	PAR-CLIP
hsa-mir-107	MIMAT0000104	SEMA6A	57556	PAR-CLIP
hsa-mir-107	MIMAT0000104	SLAIN2	57606	PAR-CLIP
hsa-mir-107	MIMAT0000104	PLEKHA1	59338	HITS-CLIP//PAR-CLIP
hsa-mir-107	MIMAT0000104	RRAGC	64121	PAR-CLIP
hsa-mir-107	MIMAT0000104	CPEB1	64506	qRT-PCR//Western blot
hsa-mir-107	MIMAT0000104	NUCKS1	64710	PAR-CLIP
hsa-mir-107	MIMAT0000104	C16orf58	64755	PAR-CLIP
hsa-mir-107	MIMAT0000104	SOWAHC	65124	HITS-CLIP//PAR-CLIP
hsa-mir-107	MIMAT0000104	ZBTB10	65986	PAR-CLIP
hsa-mir-107	MIMAT0000104	GCC1	79571	HITS-CLIP
hsa-mir-107	MIMAT0000104	ATP13A3	79572	PAR-CLIP
hsa-mir-107	MIMAT0000104	PLEKHF2	79666	PAR-CLIP
hsa-mir-107	MIMAT0000104	YRDC	79693	PAR-CLIP
hsa-mir-107	MIMAT0000104	LIN28A	79727	Flow//qRT-PCR//Western blot
hsa-mir-107	MIMAT0000104	L2HGDH	79944	PAR-CLIP
hsa-mir-107	MIMAT0000104	ZNF606	80095	PAR-CLIP
hsa-mir-107	MIMAT0000104	FAM49A	81553	HITS-CLIP
hsa-mir-107	MIMAT0000104	CDADC1	81602	PAR-CLIP
hsa-mir-107	MIMAT0000104	RAB1B	81876	Flow//Immunoblot//Microarray//PAR-CLIP//qRT-PCR
hsa-mir-107	MIMAT0000104	GSG1	83445	PAR-CLIP
hsa-mir-107	MIMAT0000104	GUCD1	83606	Microarray
hsa-mir-107	MIMAT0000104	FAM103A1	83640	PAR-CLIP
hsa-mir-107	MIMAT0000104	USP42	84132	PAR-CLIP
hsa-mir-107	MIMAT0000104	RPAIN	84268	CLASH
hsa-mir-107	MIMAT0000104	ZDHHC16	84287	PAR-CLIP
hsa-mir-107	MIMAT0000104	LCOR	84458	PAR-CLIP
hsa-mir-107	MIMAT0000104	TBRG1	84897	PAR-CLIP
hsa-mir-107	MIMAT0000104	FAM207A	85395	CLASH
hsa-mir-107	MIMAT0000104	YTHDC1	91746	PAR-CLIP
hsa-mir-107	MIMAT0000104	ZNF585B	92285	PAR-CLIP
hsa-mir-107	MIMAT0000104	NACC1	112939	PAR-CLIP
hsa-mir-107	MIMAT0000104	NUS1	116150	PAR-CLIP
hsa-mir-107	MIMAT0000104	PDZD8	118987	PAR-CLIP
hsa-mir-107	MIMAT0000104	TMEM170A	124491	PAR-CLIP
hsa-mir-107	MIMAT0000104	UBR3	130507	HITS-CLIP//PAR-CLIP
hsa-mir-107	MIMAT0000104	MPLKIP	136647	PAR-CLIP
hsa-mir-107	MIMAT0000104	NACC2	138151	HITS-CLIP
hsa-mir-107	MIMAT0000104	DOCK11	139818	PAR-CLIP
hsa-mir-107	MIMAT0000104	SREK1	140890	HITS-CLIP//PAR-CLIP
hsa-mir-107	MIMAT0000104	SLC30A7	148867	PAR-CLIP
hsa-mir-107	MIMAT0000104	BTLA	151888	HITS-CLIP
hsa-mir-107	MIMAT0000104	CREBRF	153222	PAR-CLIP
hsa-mir-107	MIMAT0000104	AMOT	154796	PAR-CLIP
hsa-mir-107	MIMAT0000104	C9orf62	157927	HITS-CLIP
hsa-mir-107	MIMAT0000104	ZNF100	163227	PAR-CLIP
hsa-mir-107	MIMAT0000104	RNF168	165918	PAR-CLIP
hsa-mir-107	MIMAT0000104	FAM9C	171484	HITS-CLIP
hsa-mir-107	MIMAT0000104	AGO3	192669	PAR-CLIP
hsa-mir-107	MIMAT0000104	TUBB	203068	CLASH
hsa-mir-107	MIMAT0000104	ZNF449	203523	PAR-CLIP
hsa-mir-107	MIMAT0000104	CCDC83	220047	PAR-CLIP
hsa-mir-107	MIMAT0000104	PRR14L	253143	PAR-CLIP
hsa-mir-107	MIMAT0000104	ZBTB38	253461	PAR-CLIP
hsa-mir-107	MIMAT0000104	METRNL	284207	Microarray
hsa-mir-107	MIMAT0000104	ZADH2	284273	CLASH
hsa-mir-107	MIMAT0000104	TRIQK	286144	PAR-CLIP
hsa-mir-107	MIMAT0000104	YIPF6	286451	PAR-CLIP
hsa-mir-107	MIMAT0000104	ZNF680	340252	PAR-CLIP
hsa-mir-107	MIMAT0000104	ATXN1L	342371	CLASH
hsa-mir-107	MIMAT0000104	ZNF284	342909	HITS-CLIP
hsa-mir-107	MIMAT0000104	RPSAP58	388524	PAR-CLIP
hsa-mir-107	MIMAT0000104	GOLGA8B	440270	PAR-CLIP
hsa-mir-107	MIMAT0000104	CKMT1A	548596	HITS-CLIP
hsa-mir-107	MIMAT0000104	FAM229B	619208	PAR-CLIP
hsa-mir-199a-5p	MIMAT0000231	ACVR1B	91	Immunoprecipitaion//Luciferase reporter assay//qRT-PCR//Western blot
hsa-mir-199a-5p	MIMAT0000231	JAG1	182	ChIP-seq//FACS//Immunofluorescence//Immunohistochemistry//Luciferase reporter assay//Microarray//qRT-PCR//Western blot
hsa-mir-199a-5p	MIMAT0000231	APOE	348	ELISA//Luciferase reporter assay//Microarray
hsa-mir-199a-5p	MIMAT0000231	DDR1	780	Luciferase reporter assay//qRT-PCR//Western blot
hsa-mir-199a-5p	MIMAT0000231	CAV1	857	ChIP-seq//FACS//Immunofluorescence//Immunohistochemistry//Luciferase reporter assay//Microarray//qRT-PCR//Western blot
hsa-mir-199a-5p	MIMAT0000231	SERPINH1	871	PAR-CLIP
hsa-mir-199a-5p	MIMAT0000231	CD44	960	Luciferase reporter assay
hsa-mir-199a-5p	MIMAT0000231	CDH1	999	Immunofluorescence//Immunohistochemistry//Immunoprecipitaion//Luciferase reporter assay//Microarray//qRT-PCR//Western blot
hsa-mir-199a-5p	MIMAT0000231	CDH2	1000	Luciferase reporter assay//Western blot
hsa-mir-199a-5p	MIMAT0000231	CDK9	1025	HITS-CLIP
hsa-mir-199a-5p	MIMAT0000231	CDKN1C	1028	Luciferase reporter assay
hsa-mir-199a-5p	MIMAT0000231	CTSC	1075	Luciferase reporter assay
hsa-mir-199a-5p	MIMAT0000231	RCC1	1104	PAR-CLIP
hsa-mir-199a-5p	MIMAT0000231	CLTC	1213	Luciferase reporter assay//qRT-PCR//Western blot
hsa-mir-199a-5p	MIMAT0000231	CCR7	1236	Luciferase reporter assay//qRT-PCR
hsa-mir-199a-5p	MIMAT0000231	COL19A1	1310	PAR-CLIP
hsa-mir-199a-5p	MIMAT0000231	COX15	1355	PAR-CLIP
hsa-mir-199a-5p	MIMAT0000231	CSNK2A1	1457	PAR-CLIP
hsa-mir-199a-5p	MIMAT0000231	CTGF	1490	qRT-PCR
hsa-mir-199a-5p	MIMAT0000231	DDX3X	1654	PAR-CLIP
hsa-mir-199a-5p	MIMAT0000231	SLC26A2	1836	HITS-CLIP
hsa-mir-199a-5p	MIMAT0000231	E2F3	1871	PAR-CLIP
hsa-mir-199a-5p	MIMAT0000231	EDN1	1906	Luciferase reporter assay
hsa-mir-199a-5p	MIMAT0000231	ERBB2	2064	Immunoblot//Immunohistochemistry//Luciferase reporter assay//qRT-PCR//Western blot
hsa-mir-199a-5p	MIMAT0000231	ERBB3	2065	Immunoblot//Immunohistochemistry//Luciferase reporter assay//qRT-PCR
hsa-mir-199a-5p	MIMAT0000231	ERN1	2081	Luciferase reporter assay//qRT-PCR//Western blot
hsa-mir-199a-5p	MIMAT0000231	ETS1	2113	Luciferase reporter assay
hsa-mir-199a-5p	MIMAT0000231	ETS2	2114	Microarray//Northern blot
hsa-mir-199a-5p	MIMAT0000231	EXTL3	2137	PAR-CLIP
hsa-mir-199a-5p	MIMAT0000231	EZH2	2146	Luciferase reporter assay//Northern blot
hsa-mir-199a-5p	MIMAT0000231	GATA6	2627	HITS-CLIP
hsa-mir-199a-5p	MIMAT0000231	GM2A	2760	PAR-CLIP
hsa-mir-199a-5p	MIMAT0000231	GSK3B	2932	ChIP-seq//FACS//Immunofluorescence//Immunohistochemistry//Luciferase reporter assay//Microarray//qRT-PCR//Western blot
hsa-mir-199a-5p	MIMAT0000231	HIF1A	3091	Immunohistochemistry//Luciferase reporter assay//Microarray//qRT-PCR//Western blot
hsa-mir-199a-5p	MIMAT0000231	HK2	3099	Luciferase reporter assay//qRT-PCR//Western blot
hsa-mir-199a-5p	MIMAT0000231	HSPA5	3309	Luciferase reporter assay//qRT-PCR//Western blot
hsa-mir-199a-5p	MIMAT0000231	IKBKB	3551	GFP reporter assay//Luciferase reporter assay//qRT-PCR//Reporter assay//Western blot
hsa-mir-199a-5p	MIMAT0000231	ITGA3	3675	Luciferase reporter assay//qRT-PCR//Western blot
hsa-mir-199a-5p	MIMAT0000231	JUNB	3726	Luciferase reporter assay//Microarray//Northern blot//PAR-CLIP//qRT-PCR//Western blot
hsa-mir-199a-5p	MIMAT0000231	KRAS	3845	qRT-PCR//Western blot
hsa-mir-199a-5p	MIMAT0000231	LDLR	3949	Luciferase reporter assay//qRT-PCR//Western blot
hsa-mir-199a-5p	MIMAT0000231	LIF	3976	ELISA//HITS-CLIP//Luciferase reporter assay
hsa-mir-199a-5p	MIMAT0000231	SMAD3	4088	Luciferase reporter assay
hsa-mir-199a-5p	MIMAT0000231	SMAD4	4089	Luciferase reporter assay
hsa-mir-199a-5p	MIMAT0000231	MECP2	4204	Microarray//Northern blot
hsa-mir-199a-5p	MIMAT0000231	MAP3K9	4293	PAR-CLIP
hsa-mir-199a-5p	MIMAT0000231	MAP3K11	4296	Luciferase reporter assay//qRT-PCR//Western blot
hsa-mir-199a-5p	MIMAT0000231	ABCC1	4363	HITS-CLIP
hsa-mir-199a-5p	MIMAT0000231	NAB2	4665	PAR-CLIP
hsa-mir-199a-5p	MIMAT0000231	NDUFS2	4720	HITS-CLIP
hsa-mir-199a-5p	MIMAT0000231	NFKB1	4790	Luciferase reporter assay//qRT-PCR//Western blot
hsa-mir-199a-5p	MIMAT0000231	PDE4D	5144	Luciferase reporter assay
hsa-mir-199a-5p	MIMAT0000231	PIK3CD	5293	Luciferase reporter assay//qRT-PCR
hsa-mir-199a-5p	MIMAT0000231	PIN1	5300	PAR-CLIP
hsa-mir-199a-5p	MIMAT0000231	PODXL	5420	HITS-CLIP
hsa-mir-199a-5p	MIMAT0000231	POLR2F	5435	PAR-CLIP
hsa-mir-199a-5p	MIMAT0000231	PSG3	5671	PAR-CLIP
hsa-mir-199a-5p	MIMAT0000231	PSG11	5680	PAR-CLIP
hsa-mir-199a-5p	MIMAT0000231	PSMD9	5715	Luciferase reporter assay//qRT-PCR//Western blot
hsa-mir-199a-5p	MIMAT0000231	PTGS2	5743	Luciferase reporter assay//Western blot
hsa-mir-199a-5p	MIMAT0000231	QSOX1	5768	PAR-CLIP
hsa-mir-199a-5p	MIMAT0000231	NECTIN1	5818	Luciferase reporter assay
hsa-mir-199a-5p	MIMAT0000231	SLC8A1	6546	PAR-CLIP
hsa-mir-199a-5p	MIMAT0000231	SMARCA2	6595	Luciferase reporter assay//qRT-PCR//Western blot
hsa-mir-199a-5p	MIMAT0000231	SNAI1	6615	Luciferase reporter assay//Western blot
hsa-mir-199a-5p	MIMAT0000231	SNAP25	6616	HITS-CLIP
hsa-mir-199a-5p	MIMAT0000231	SNTB1	6641	PAR-CLIP
hsa-mir-199a-5p	MIMAT0000231	SOX9	6662	qRT-PCR
hsa-mir-199a-5p	MIMAT0000231	SULT1E1	6783	Luciferase reporter assay
hsa-mir-199a-5p	MIMAT0000231	TFDP2	7029	HITS-CLIP
hsa-mir-199a-5p	MIMAT0000231	TGFB2	7042	Luciferase reporter assay//qRT-PCR
hsa-mir-199a-5p	MIMAT0000231	TGFBR1	7046	Luciferase reporter assay//Microarray//qRT-PCR//Western blot
hsa-mir-199a-5p	MIMAT0000231	TUBG1	7283	PAR-CLIP
hsa-mir-199a-5p	MIMAT0000231	UNG	7374	Luciferase reporter assay
hsa-mir-199a-5p	MIMAT0000231	VASP	7408	PAR-CLIP
hsa-mir-199a-5p	MIMAT0000231	VEGFA	7422	Luciferase reporter assay//Microarray//qRT-PCR//Western blot
hsa-mir-199a-5p	MIMAT0000231	WNT2	7472	ChIP-seq//FACS//Immunofluorescence//Immunohistochemistry//Luciferase reporter assay//Microarray//Next Generation Sequencing (NGS)//qRT-PCR//Western blot
hsa-mir-199a-5p	MIMAT0000231	ZNF195	7748	PAR-CLIP
hsa-mir-199a-5p	MIMAT0000231	ZNF215	7762	PAR-CLIP
hsa-mir-199a-5p	MIMAT0000231	PAX8	7849	PAR-CLIP
hsa-mir-199a-5p	MIMAT0000231	AKAP17A	8227	PAR-CLIP
hsa-mir-199a-5p	MIMAT0000231	FZD4	8322	ChIP-seq//FACS//Immunofluorescence//Immunohistochemistry//Luciferase reporter assay//Microarray//qRT-PCR//Western blot
hsa-mir-199a-5p	MIMAT0000231	FZD6	8323	Immunohistochemistry//LacZ reporter assay//qRT-PCR//Western blot
hsa-mir-199a-5p	MIMAT0000231	MAP4K3	8491	Luciferase reporter assay//qRT-PCR//Western blot
hsa-mir-199a-5p	MIMAT0000231	BECN1	8678	Luciferase reporter assay//Western blot
hsa-mir-199a-5p	MIMAT0000231	LIN7A	8825	Luciferase reporter assay
hsa-mir-199a-5p	MIMAT0000231	TSC22D1	8848	PAR-CLIP
hsa-mir-199a-5p	MIMAT0000231	KL	9365	EMSA//FACS//Flow//GFP reporter assay//Gluc reporter assay//GUS reporter assay//HITS-CLIP//Immunoblot//Immunocytochemistry//Immunofluorescence//Immunohistochemistry//In situ hybridization//Luciferase reporter assay//qRT-PCR//Western blot
hsa-mir-199a-5p	MIMAT0000231	CRIPT	9419	HITS-CLIP
hsa-mir-199a-5p	MIMAT0000231	MAFB	9935	Luciferase reporter assay//Western blot
hsa-mir-199a-5p	MIMAT0000231	OXSR1	9943	HITS-CLIP
hsa-mir-199a-5p	MIMAT0000231	MED6	10001	Microarray//Northern blot
hsa-mir-199a-5p	MIMAT0000231	TRIM10	10107	PAR-CLIP
hsa-mir-199a-5p	MIMAT0000231	PIAS3	10401	Luciferase reporter assay//qRT-PCR//Western blot
hsa-mir-199a-5p	MIMAT0000231	VAV3	10451	HITS-CLIP//PAR-CLIP
hsa-mir-199a-5p	MIMAT0000231	RER1	11079	PAR-CLIP
hsa-mir-199a-5p	MIMAT0000231	DDX19B	11269	PAR-CLIP
hsa-mir-199a-5p	MIMAT0000231	ATF6	22926	Luciferase reporter assay//qRT-PCR//Western blot
hsa-mir-199a-5p	MIMAT0000231	RAB21	23011	Luciferase reporter assay//qRT-PCR//Western blot
hsa-mir-199a-5p	MIMAT0000231	PLXND1	23129	PAR-CLIP
hsa-mir-199a-5p	MIMAT0000231	SIRT1	23411	Immunoprecipitaion//Luciferase reporter assay//qRT-PCR//Western blot
hsa-mir-199a-5p	MIMAT0000231	POLA2	23649	HITS-CLIP
hsa-mir-199a-5p	MIMAT0000231	RNF11	26994	PAR-CLIP
hsa-mir-199a-5p	MIMAT0000231	GPR78	27201	Luciferase reporter assay
hsa-mir-199a-5p	MIMAT0000231	RNF115	27246	HITS-CLIP
hsa-mir-199a-5p	MIMAT0000231	RND1	27289	Luciferase reporter assay
hsa-mir-199a-5p	MIMAT0000231	ZNF544	27300	PAR-CLIP
hsa-mir-199a-5p	MIMAT0000231	SETD2	29072	Luciferase reporter assay
hsa-mir-199a-5p	MIMAT0000231	TMOD2	29767	PAR-CLIP
hsa-mir-199a-5p	MIMAT0000231	PDE11A	50940	PAR-CLIP
hsa-mir-199a-5p	MIMAT0000231	ZDHHC9	51114	PAR-CLIP
hsa-mir-199a-5p	MIMAT0000231	ZNF117	51351	PAR-CLIP
hsa-mir-199a-5p	MIMAT0000231	SLC38A2	54407	PAR-CLIP
hsa-mir-199a-5p	MIMAT0000231	LAX1	54900	HITS-CLIP
hsa-mir-199a-5p	MIMAT0000231	VPS53	55275	HITS-CLIP
hsa-mir-199a-5p	MIMAT0000231	DRAM1	55332	Luciferase reporter assay//Western blot
hsa-mir-199a-5p	MIMAT0000231	DNAJA4	55466	ELISA//Luciferase reporter assay//Microarray
hsa-mir-199a-5p	MIMAT0000231	ZNF415	55786	PAR-CLIP
hsa-mir-199a-5p	MIMAT0000231	CSGALNACT1	55790	PAR-CLIP
hsa-mir-199a-5p	MIMAT0000231	PLGRKT	55848	PAR-CLIP
hsa-mir-199a-5p	MIMAT0000231	CCNL1	57018	Microarray//Northern blot
hsa-mir-199a-5p	MIMAT0000231	AGTRAP	57085	HITS-CLIP
hsa-mir-199a-5p	MIMAT0000231	RIC8A	60626	PAR-CLIP
hsa-mir-199a-5p	MIMAT0000231	C16orf58	64755	PAR-CLIP
hsa-mir-199a-5p	MIMAT0000231	PLEKHG2	64857	PAR-CLIP
hsa-mir-199a-5p	MIMAT0000231	WNK1	65125	Luciferase reporter assay//qRT-PCR//Western blot
hsa-mir-199a-5p	MIMAT0000231	CENPO	79172	HITS-CLIP
hsa-mir-199a-5p	MIMAT0000231	PANK3	79646	HITS-CLIP
hsa-mir-199a-5p	MIMAT0000231	PTCD2	79810	HITS-CLIP
hsa-mir-199a-5p	MIMAT0000231	ZNF669	79862	PAR-CLIP
hsa-mir-199a-5p	MIMAT0000231	C3orf36	80111	PAR-CLIP
hsa-mir-199a-5p	MIMAT0000231	NAA15	80155	PAR-CLIP
hsa-mir-199a-5p	MIMAT0000231	DDHD1	80821	HITS-CLIP
hsa-mir-199a-5p	MIMAT0000231	ZNF611	81856	PAR-CLIP
hsa-mir-199a-5p	MIMAT0000231	SESN2	83667	PAR-CLIP
hsa-mir-199a-5p	MIMAT0000231	ZNF394	84124	PAR-CLIP
hsa-mir-199a-5p	MIMAT0000231	DDI2	84301	PAR-CLIP
hsa-mir-199a-5p	MIMAT0000231	ZBTB37	84614	PAR-CLIP
hsa-mir-199a-5p	MIMAT0000231	CHRFAM7A	89832	HITS-CLIP
hsa-mir-199a-5p	MIMAT0000231	ZNF468	90333	PAR-CLIP
hsa-mir-199a-5p	MIMAT0000231	ZNF625	90589	PAR-CLIP
hsa-mir-199a-5p	MIMAT0000231	ARHGAP12	94134	Luciferase reporter assay
hsa-mir-199a-5p	MIMAT0000231	TMEM54	113452	Immunoblot//In situ hybridization//Luciferase reporter assay//Northern blot//qRT-PCR
hsa-mir-199a-5p	MIMAT0000231	TNFRSF13C	115650	PAR-CLIP
hsa-mir-199a-5p	MIMAT0000231	SLC16A10	117247	PAR-CLIP
hsa-mir-199a-5p	MIMAT0000231	ZNF440	126070	PAR-CLIP
hsa-mir-199a-5p	MIMAT0000231	OSCP1	127700	Luciferase reporter assay//Microarray//qRT-PCR//Western blot
hsa-mir-199a-5p	MIMAT0000231	CHCHD4	131474	HITS-CLIP
hsa-mir-199a-5p	MIMAT0000231	XRRA1	143570	HITS-CLIP
hsa-mir-199a-5p	MIMAT0000231	A2ML1	144568	HITS-CLIP
hsa-mir-199a-5p	MIMAT0000231	CEP120	153241	PAR-CLIP
hsa-mir-199a-5p	MIMAT0000231	SNRNP48	154007	PAR-CLIP
hsa-mir-199a-5p	MIMAT0000231	TBC1D21	161514	HITS-CLIP
hsa-mir-199a-5p	MIMAT0000231	ZFP1	162239	PAR-CLIP
hsa-mir-199a-5p	MIMAT0000231	ZNF846	162993	PAR-CLIP
hsa-mir-199a-5p	MIMAT0000231	ZNF791	163049	PAR-CLIP
hsa-mir-199a-5p	MIMAT0000231	ZNF525	170958	PAR-CLIP
hsa-mir-199a-5p	MIMAT0000231	PLPP4	196051	HITS-CLIP
hsa-mir-199a-5p	MIMAT0000231	ZNF584	201514	PAR-CLIP
hsa-mir-199a-5p	MIMAT0000231	DYNAP	284254	PAR-CLIP
hsa-mir-199a-5p	MIMAT0000231	ZNF844	284391	PAR-CLIP
hsa-mir-199a-5p	MIMAT0000231	SLC27A1	376497	Luciferase reporter assay//Microarray//qRT-PCR//Western blot
hsa-mir-199a-5p	MIMAT0000231	ZNF772	400720	PAR-CLIP
hsa-mir-199a-5p	MIMAT0000231	C1orf226	400793	PAR-CLIP
hsa-mir-199a-5p	MIMAT0000231	ZNF286B	729288	PAR-CLIP
hsa-mir-199a-5p	MIMAT0000231	PSAPL1	768239	PAR-CLIP
hsa-mir-199a-3p	MIMAT0000232	AKT1	207	Western blot
hsa-mir-199a-3p	MIMAT0000232	APOE	348	ELISA//Luciferase reporter assay//Microarray
hsa-mir-199a-3p	MIMAT0000232	CAV2	858	Luciferase reporter assay//qRT-PCR//Western blot
hsa-mir-199a-3p	MIMAT0000232	CD44	960	Immunocytochemistry//Immunohistochemistry//Luciferase reporter assay//qRT-PCR//Western blot
hsa-mir-199a-3p	MIMAT0000232	CDK7	1022	Luciferase reporter assay//Western blot
hsa-mir-199a-3p	MIMAT0000232	COL4A5	1287	PAR-CLIP
hsa-mir-199a-3p	MIMAT0000232	COX10	1352	PAR-CLIP
hsa-mir-199a-3p	MIMAT0000232	MAPK14	1432	Western blot
hsa-mir-199a-3p	MIMAT0000232	CSNK1A1	1452	PAR-CLIP
hsa-mir-199a-3p	MIMAT0000232	CSRP2	1466	PAR-CLIP
hsa-mir-199a-3p	MIMAT0000232	E2F2	1870	HITS-CLIP
hsa-mir-199a-3p	MIMAT0000232	ETS2	2114	Microarray//Northern blot
hsa-mir-199a-3p	MIMAT0000232	FGF2	2247	HITS-CLIP//PAR-CLIP
hsa-mir-199a-3p	MIMAT0000232	FLT1	2321	ELISA//Luciferase reporter assay//qRT-PCR//Western blot
hsa-mir-199a-3p	MIMAT0000232	FXN	2395	HITS-CLIP
hsa-mir-199a-3p	MIMAT0000232	MTOR	2475	Immunofluorescence//Immunohistochemistry analysis//Luciferase reporter assay//Microarray//qRT-PCR//QRTPCR//Western blot//Wetsern blot
hsa-mir-199a-3p	MIMAT0000232	FUT4	2526	Flow//Immunoprecipitaion//Luciferase reporter assay//qRT-PCR//Western blot
hsa-mir-199a-3p	MIMAT0000232	GNAS	2778	PAR-CLIP
hsa-mir-199a-3p	MIMAT0000232	HGF	3082	Luciferase reporter assay//QRTPCR//Western blot
hsa-mir-199a-3p	MIMAT0000232	HLA-B	3106	PAR-CLIP
hsa-mir-199a-3p	MIMAT0000232	FOXA2	3170	Luciferase reporter assay//qRT-PCR//Western blot
hsa-mir-199a-3p	MIMAT0000232	ID2	3398	PAR-CLIP
hsa-mir-199a-3p	MIMAT0000232	IGF1	3479	Luciferase reporter assay//qRT-PCR//Wetsern blot
hsa-mir-199a-3p	MIMAT0000232	FOXK2	3607	PAR-CLIP
hsa-mir-199a-3p	MIMAT0000232	ITGA3	3675	Luciferase reporter assay//qRT-PCR//Western blot
hsa-mir-199a-3p	MIMAT0000232	JUNB	3726	Microarray//Northern blot
hsa-mir-199a-3p	MIMAT0000232	KDR	3791	ELISA//Luciferase reporter assay//qRT-PCR//Western blot
hsa-mir-199a-3p	MIMAT0000232	KRT7	3855	Immunoblot//qRT-PCR
hsa-mir-199a-3p	MIMAT0000232	MECP2	4204	Microarray//Northern blot
hsa-mir-199a-3p	MIMAT0000232	MAP3K4	4216	PAR-CLIP
hsa-mir-199a-3p	MIMAT0000232	MET	4233	Immunofluorescence//Luciferase reporter assay//Microarray//qRT-PCR//QRTPCRWestern blot//Western blot
hsa-mir-199a-3p	MIMAT0000232	KMT2A	4297	PAR-CLIP
hsa-mir-199a-3p	MIMAT0000232	CDK17	5128	PAR-CLIP
hsa-mir-199a-3p	MIMAT0000232	PKM	5315	PAR-CLIP
hsa-mir-199a-3p	MIMAT0000232	MAPK1	5594	Luciferase reporter assay//Western blot
hsa-mir-199a-3p	MIMAT0000232	MAPK8	5599	Western blot
hsa-mir-199a-3p	MIMAT0000232	MAPK9	5601	Western blot
hsa-mir-199a-3p	MIMAT0000232	PTGS2	5743	Luciferase reporter assay//qRT-PCR//Western blot
hsa-mir-199a-3p	MIMAT0000232	SMARCA2	6595	Luciferase reporter assay//qRT-PCR//Western blot
hsa-mir-199a-3p	MIMAT0000232	SOD2	6648	PAR-CLIP
hsa-mir-199a-3p	MIMAT0000232	STK11	6794	Luciferase reporter assay//Western blot
hsa-mir-199a-3p	MIMAT0000232	TFAM	7019	Luciferase reporter assay//Western blot
hsa-mir-199a-3p	MIMAT0000232	UBE2V1	7335	PAR-CLIP
hsa-mir-199a-3p	MIMAT0000232	UCK2	7371	PAR-CLIP
hsa-mir-199a-3p	MIMAT0000232	VEGFA	7422	ELISA//Luciferase reporter assay//qRT-PCR//Western blot
hsa-mir-199a-3p	MIMAT0000232	DDX39B	7919	PAR-CLIP
hsa-mir-199a-3p	MIMAT0000232	MLF2	8079	PAR-CLIP
hsa-mir-199a-3p	MIMAT0000232	STC2	8614	PAR-CLIP
hsa-mir-199a-3p	MIMAT0000232	UNC5C	8633	PAR-CLIP
hsa-mir-199a-3p	MIMAT0000232	SGPL1	8879	PAR-CLIP
hsa-mir-199a-3p	MIMAT0000232	SYNGR2	9144	PAR-CLIP
hsa-mir-199a-3p	MIMAT0000232	QKI	9444	PAR-CLIP
hsa-mir-199a-3p	MIMAT0000232	GFPT2	9945	PAR-CLIP
hsa-mir-199a-3p	MIMAT0000232	MED6	10001	Microarray//Northern blot
hsa-mir-199a-3p	MIMAT0000232	TSPAN3	10099	PAR-CLIP
hsa-mir-199a-3p	MIMAT0000232	PAK4	10298	Luciferase reporter assay//qRT-PCR//Western blot
hsa-mir-199a-3p	MIMAT0000232	YAP1	10413	Luciferase reporter assay//qRT-PCR//Western blot
hsa-mir-199a-3p	MIMAT0000232	PNRC1	10957	PAR-CLIP
hsa-mir-199a-3p	MIMAT0000232	FICD	11153	PAR-CLIP
hsa-mir-199a-3p	MIMAT0000232	ZHX1	11244	Flow//Immunohistochemistry//Luciferase reporter assay//qRT-PCR//Western blot
hsa-mir-199a-3p	MIMAT0000232	TAB2	23118	PAR-CLIP
hsa-mir-199a-3p	MIMAT0000232	PHF8	23133	HITS-CLIP
hsa-mir-199a-3p	MIMAT0000232	GGA3	23163	PAR-CLIP
hsa-mir-199a-3p	MIMAT0000232	BLOC1S6	26258	PAR-CLIP
hsa-mir-199a-3p	MIMAT0000232	RGS17	26575	PAR-CLIP
hsa-mir-199a-3p	MIMAT0000232	GOLIM4	27333	PAR-CLIP
hsa-mir-199a-3p	MIMAT0000232	CCDC59	29080	PAR-CLIP
hsa-mir-199a-3p	MIMAT0000232	SOCS7	30837	ChIP//Immunoblot//Immunohistochemistry//Microarray//qRT-PCR
hsa-mir-199a-3p	MIMAT0000232	TMED5	50999	PAR-CLIP
hsa-mir-199a-3p	MIMAT0000232	HSD17B12	51144	PAR-CLIP
hsa-mir-199a-3p	MIMAT0000232	VTA1	51534	HITS-CLIP//PAR-CLIP
hsa-mir-199a-3p	MIMAT0000232	LUC7L2	51631	HITS-CLIP
hsa-mir-199a-3p	MIMAT0000232	MTRF1L	54516	PAR-CLIP
hsa-mir-199a-3p	MIMAT0000232	DDIT4	54541	PAR-CLIP
hsa-mir-199a-3p	MIMAT0000232	ARL15	54622	PAR-CLIP
hsa-mir-199a-3p	MIMAT0000232	PAQR5	54852	HITS-CLIP//PAR-CLIP
hsa-mir-199a-3p	MIMAT0000232	FKBP14	55033	PAR-CLIP
hsa-mir-199a-3p	MIMAT0000232	CEP55	55165	PAR-CLIP
hsa-mir-199a-3p	MIMAT0000232	C11orf57	55216	PAR-CLIP
hsa-mir-199a-3p	MIMAT0000232	DNAJA4	55466	ELISA//Luciferase reporter assay//Microarray
hsa-mir-199a-3p	MIMAT0000232	ETNK1	55500	PAR-CLIP
hsa-mir-199a-3p	MIMAT0000232	SLC30A6	55676	HITS-CLIP
hsa-mir-199a-3p	MIMAT0000232	ATF7IP	55729	PAR-CLIP
hsa-mir-199a-3p	MIMAT0000232	CCNL1	57018	Microarray//Northern blot
hsa-mir-199a-3p	MIMAT0000232	CREBZF	58487	HITS-CLIP//PAR-CLIP
hsa-mir-199a-3p	MIMAT0000232	MCCC2	64087	PAR-CLIP
hsa-mir-199a-3p	MIMAT0000232	ZNF106	64397	PAR-CLIP
hsa-mir-199a-3p	MIMAT0000232	VPS33A	65082	PAR-CLIP
hsa-mir-199a-3p	MIMAT0000232	WNK2	65268	PAR-CLIP
hsa-mir-199a-3p	MIMAT0000232	TAF1D	79101	PAR-CLIP
hsa-mir-199a-3p	MIMAT0000232	EFHD2	79180	PAR-CLIP
hsa-mir-199a-3p	MIMAT0000232	NOL10	79954	PAR-CLIP
hsa-mir-199a-3p	MIMAT0000232	ZNF585B	92285	PAR-CLIP
hsa-mir-199a-3p	MIMAT0000232	NACC1	112939	PAR-CLIP
hsa-mir-199a-3p	MIMAT0000232	SMYD4	114826	PAR-CLIP
hsa-mir-199a-3p	MIMAT0000232	WDR17	116966	PAR-CLIP
hsa-mir-199a-3p	MIMAT0000232	TMEM18	129787	PAR-CLIP
hsa-mir-199a-3p	MIMAT0000232	OCIAD2	132299	HITS-CLIP
hsa-mir-199a-3p	MIMAT0000232	LIN54	132660	PAR-CLIP
hsa-mir-199a-3p	MIMAT0000232	CCDC80	151887	HITS-CLIP
hsa-mir-199a-3p	MIMAT0000232	TMEM161B	153396	PAR-CLIP
hsa-mir-199a-3p	MIMAT0000232	ZXDB	158586	PAR-CLIP
hsa-mir-199a-3p	MIMAT0000232	TOR1AIP2	163590	PAR-CLIP
hsa-mir-199a-3p	MIMAT0000232	ZNF384	171017	HITS-CLIP
hsa-mir-199a-3p	MIMAT0000232	ZDHHC24	254359	PAR-CLIP
hsa-mir-199a-3p	MIMAT0000232	MCOLN2	255231	PAR-CLIP
hsa-mir-199a-3p	MIMAT0000232	CNEP1R1	255919	HITS-CLIP
hsa-mir-199a-3p	MIMAT0000232	LINC00346	283487	HITS-CLIP
hsa-mir-199a-3p	MIMAT0000232	RGMB	285704	PAR-CLIP
hsa-mir-199a-3p	MIMAT0000232	ACER2	340485	PAR-CLIP
hsa-mir-199a-3p	MIMAT0000232	RBM43	375287	PAR-CLIP
hsa-mir-199a-3p	MIMAT0000232	TMEM189	387521	PAR-CLIP
hsa-mir-199a-3p	MIMAT0000232	TMEM189-UBE2V1	387522	PAR-CLIP
hsa-mir-199a-3p	MIMAT0000232	C7orf55-LUC7L2	100996928	HITS-CLIP
hsa-mir-142-5p	MIMAT0000433	ACTC1	70	HITS-CLIP
hsa-mir-142-5p	MIMAT0000433	ACTN4	81	PAR-CLIP
hsa-mir-142-5p	MIMAT0000433	RHOC	389	PAR-CLIP
hsa-mir-142-5p	MIMAT0000433	ZFHX3	463	PAR-CLIP
hsa-mir-142-5p	MIMAT0000433	ATP5G3	518	PAR-CLIP
hsa-mir-142-5p	MIMAT0000433	B2M	567	PAR-CLIP
hsa-mir-142-5p	MIMAT0000433	BAAT	570	PAR-CLIP
hsa-mir-142-5p	MIMAT0000433	CCND1	595	HITS-CLIP//PAR-CLIP
hsa-mir-142-5p	MIMAT0000433	CALM1	801	PAR-CLIP
hsa-mir-142-5p	MIMAT0000433	CAPZA1	829	PAR-CLIP
hsa-mir-142-5p	MIMAT0000433	SCARB2	950	PAR-CLIP
hsa-mir-142-5p	MIMAT0000433	CD47	961	PAR-CLIP
hsa-mir-142-5p	MIMAT0000433	KLF6	1316	PAR-CLIP
hsa-mir-142-5p	MIMAT0000433	CRK	1398	PAR-CLIP
hsa-mir-142-5p	MIMAT0000433	CSE1L	1434	PAR-CLIP
hsa-mir-142-5p	MIMAT0000433	CD55	1604	HITS-CLIP//PAR-CLIP
hsa-mir-142-5p	MIMAT0000433	DDX5	1655	PAR-CLIP
hsa-mir-142-5p	MIMAT0000433	DHODH	1723	PAR-CLIP
hsa-mir-142-5p	MIMAT0000433	DSPP	1834	PAR-CLIP
hsa-mir-142-5p	MIMAT0000433	DUSP2	1844	PAR-CLIP
hsa-mir-142-5p	MIMAT0000433	EFNA5	1946	PAR-CLIP
hsa-mir-142-5p	MIMAT0000433	ELK4	2005	PAR-CLIP
hsa-mir-142-5p	MIMAT0000433	ERH	2079	PAR-CLIP
hsa-mir-142-5p	MIMAT0000433	FOXO3	2309	PAR-CLIP
hsa-mir-142-5p	MIMAT0000433	GLO1	2739	PAR-CLIP
hsa-mir-142-5p	MIMAT0000433	MSH6	2956	PAR-CLIP
hsa-mir-142-5p	MIMAT0000433	GTF2B	2959	PAR-CLIP
hsa-mir-142-5p	MIMAT0000433	HIF1A	3091	Luciferase reporter assay//Western blot
hsa-mir-142-5p	MIMAT0000433	HOXA10	3206	PAR-CLIP
hsa-mir-142-5p	MIMAT0000433	HSPA8	3312	PAR-CLIP
hsa-mir-142-5p	MIMAT0000433	LRPAP1	4043	PAR-CLIP
hsa-mir-142-5p	MIMAT0000433	SMAD3	4088	Luciferase reporter assay//qRT-PCR//Western blot
hsa-mir-142-5p	MIMAT0000433	MAT2A	4144	PAR-CLIP
hsa-mir-142-5p	MIMAT0000433	MCAM	4162	HITS-CLIP
hsa-mir-142-5p	MIMAT0000433	MKLN1	4289	PAR-CLIP
hsa-mir-142-5p	MIMAT0000433	NARS	4677	PAR-CLIP
hsa-mir-142-5p	MIMAT0000433	NFE2L2	4780	Luciferase reporter assay
hsa-mir-142-5p	MIMAT0000433	PEBP1	5037	PAR-CLIP
hsa-mir-142-5p	MIMAT0000433	PCBP1	5093	PAR-CLIP
hsa-mir-142-5p	MIMAT0000433	PCBP2	5094	PAR-CLIP
hsa-mir-142-5p	MIMAT0000433	PDE4D	5144	PAR-CLIP
hsa-mir-142-5p	MIMAT0000433	PFKP	5214	HITS-CLIP//PAR-CLIP
hsa-mir-142-5p	MIMAT0000433	PLS1	5357	PAR-CLIP
hsa-mir-142-5p	MIMAT0000433	PRKCB	5579	HITS-CLIP
hsa-mir-142-5p	MIMAT0000433	MAPK1	5594	PAR-CLIP
hsa-mir-142-5p	MIMAT0000433	MAP2K1	5604	PAR-CLIP
hsa-mir-142-5p	MIMAT0000433	PTEN	5728	Luciferase reporter assay//qRT-PCR//Western blot
hsa-mir-142-5p	MIMAT0000433	TWF1	5756	PAR-CLIP
hsa-mir-142-5p	MIMAT0000433	PTPN4	5775	PAR-CLIP
hsa-mir-142-5p	MIMAT0000433	PVR	5817	PAR-CLIP
hsa-mir-142-5p	MIMAT0000433	PEX2	5828	PAR-CLIP
hsa-mir-142-5p	MIMAT0000433	RAC1	5879	Luciferase reporter assay//Western blot
hsa-mir-142-5p	MIMAT0000433	REST	5978	PAR-CLIP
hsa-mir-142-5p	MIMAT0000433	ROBO1	6091	PAR-CLIP
hsa-mir-142-5p	MIMAT0000433	ATXN1	6310	PAR-CLIP
hsa-mir-142-5p	MIMAT0000433	SCD	6319	PAR-CLIP
hsa-mir-142-5p	MIMAT0000433	TRAPPC2	6399	PAR-CLIP
hsa-mir-142-5p	MIMAT0000433	SRSF7	6432	PAR-CLIP
hsa-mir-142-5p	MIMAT0000433	SLC6A4	6532	HITS-CLIP
hsa-mir-142-5p	MIMAT0000433	SNRPD3	6634	PAR-CLIP
hsa-mir-142-5p	MIMAT0000433	SOD2	6648	PAR-CLIP
hsa-mir-142-5p	MIMAT0000433	CAPN15	6650	PAR-CLIP
hsa-mir-142-5p	MIMAT0000433	SON	6651	PAR-CLIP
hsa-mir-142-5p	MIMAT0000433	TAF13	6884	PAR-CLIP
hsa-mir-142-5p	MIMAT0000433	ZEB1	6935	Luciferase reporter assay//qRT-PCR
hsa-mir-142-5p	MIMAT0000433	TFAM	7019	HITS-CLIP//PAR-CLIP
hsa-mir-142-5p	MIMAT0000433	TGFB2	7042	Western blot
hsa-mir-142-5p	MIMAT0000433	TGFBR2	7048	Luciferase reporter assay//PAR-CLIP//qRT-PCR//Western blot
hsa-mir-142-5p	MIMAT0000433	TNS1	7145	PAR-CLIP
hsa-mir-142-5p	MIMAT0000433	UBE2H	7328	PAR-CLIP
hsa-mir-142-5p	MIMAT0000433	YY1	7528	PAR-CLIP
hsa-mir-142-5p	MIMAT0000433	ZNF711	7552	PAR-CLIP
hsa-mir-142-5p	MIMAT0000433	PTP4A1	7803	PAR-CLIP
hsa-mir-142-5p	MIMAT0000433	SEM1	7979	PAR-CLIP
hsa-mir-142-5p	MIMAT0000433	ULK1	8408	HITS-CLIP//PAR-CLIP
hsa-mir-142-5p	MIMAT0000433	SEMA7A	8482	PAR-CLIP
hsa-mir-142-5p	MIMAT0000433	DEGS1	8560	PAR-CLIP
hsa-mir-142-5p	MIMAT0000433	SOCS1	8651	ChIP-seq//ELISA//EMSA//Immunofluorescence//Luciferase reporter assay//Microarray//qRT-PCR//Western blot
hsa-mir-142-5p	MIMAT0000433	TNFRSF10A	8797	PAR-CLIP
hsa-mir-142-5p	MIMAT0000433	CDKL2	8999	PAR-CLIP
hsa-mir-142-5p	MIMAT0000433	CLDN1	9076	Luciferase reporter assay//qRT-PCR
hsa-mir-142-5p	MIMAT0000433	DDX21	9188	PAR-CLIP
hsa-mir-142-5p	MIMAT0000433	RPS6KA5	9252	PAR-CLIP
hsa-mir-142-5p	MIMAT0000433	AIMP1	9255	PAR-CLIP
hsa-mir-142-5p	MIMAT0000433	TRIP10	9322	PAR-CLIP
hsa-mir-142-5p	MIMAT0000433	PPIG	9360	PAR-CLIP
hsa-mir-142-5p	MIMAT0000433	ZNF264	9422	PAR-CLIP
hsa-mir-142-5p	MIMAT0000433	MED17	9440	PAR-CLIP
hsa-mir-142-5p	MIMAT0000433	SPTLC2	9517	PAR-CLIP
hsa-mir-142-5p	MIMAT0000433	BAG2	9532	PAR-CLIP
hsa-mir-142-5p	MIMAT0000433	BZW1	9689	PAR-CLIP
hsa-mir-142-5p	MIMAT0000433	LAPTM4A	9741	PAR-CLIP
hsa-mir-142-5p	MIMAT0000433	EFCAB14	9813	PAR-CLIP
hsa-mir-142-5p	MIMAT0000433	TRIM66	9866	PAR-CLIP
hsa-mir-142-5p	MIMAT0000433	RBM8A	9939	PAR-CLIP
hsa-mir-142-5p	MIMAT0000433	TSPAN3	10099	PAR-CLIP
hsa-mir-142-5p	MIMAT0000433	GDF11	10220	PAR-CLIP
hsa-mir-142-5p	MIMAT0000433	RCAN2	10231	PAR-CLIP
hsa-mir-142-5p	MIMAT0000433	DLC1	10395	PAR-CLIP
hsa-mir-142-5p	MIMAT0000433	SIVA1	10572	PAR-CLIP
hsa-mir-142-5p	MIMAT0000433	IGF2BP3	10643	Microarray//qRT-PCR
hsa-mir-142-5p	MIMAT0000433	ZNF275	10838	PAR-CLIP
hsa-mir-142-5p	MIMAT0000433	RAB10	10890	PAR-CLIP
hsa-mir-142-5p	MIMAT0000433	KIF2C	11004	PAR-CLIP
hsa-mir-142-5p	MIMAT0000433	FGFR1OP	11116	PAR-CLIP
hsa-mir-142-5p	MIMAT0000433	KIF3A	11127	PAR-CLIP
hsa-mir-142-5p	MIMAT0000433	AKAP11	11215	HITS-CLIP//PAR-CLIP
hsa-mir-142-5p	MIMAT0000433	RRAS2	22800	PAR-CLIP
hsa-mir-142-5p	MIMAT0000433	ZBTB43	23099	PAR-CLIP
hsa-mir-142-5p	MIMAT0000433	ANKRD28	23243	PAR-CLIP
hsa-mir-142-5p	MIMAT0000433	U2SURP	23350	HITS-CLIP//PAR-CLIP
hsa-mir-142-5p	MIMAT0000433	KIAA0895	23366	PAR-CLIP
hsa-mir-142-5p	MIMAT0000433	PPWD1	23398	PAR-CLIP
hsa-mir-142-5p	MIMAT0000433	FRAT2	23401	PAR-CLIP
hsa-mir-142-5p	MIMAT0000433	SIRT1	23411	Immunofluorescence//In situ hybridization//Luciferase reporter assay//qRT-PCR//Western blot
hsa-mir-142-5p	MIMAT0000433	RYBP	23429	HITS-CLIP
hsa-mir-142-5p	MIMAT0000433	ZFYVE26	23503	PAR-CLIP
hsa-mir-142-5p	MIMAT0000433	ZNF281	23528	PAR-CLIP
hsa-mir-142-5p	MIMAT0000433	SMUG1	23583	PAR-CLIP
hsa-mir-142-5p	MIMAT0000433	PRKD3	23683	PAR-CLIP
hsa-mir-142-5p	MIMAT0000433	FJX1	24147	PAR-CLIP
hsa-mir-142-5p	MIMAT0000433	SLC24A2	25769	HITS-CLIP//PAR-CLIP
hsa-mir-142-5p	MIMAT0000433	ATL3	25923	PAR-CLIP
hsa-mir-142-5p	MIMAT0000433	TMEM98	26022	PAR-CLIP
hsa-mir-142-5p	MIMAT0000433	SZRD1	26099	PAR-CLIP
hsa-mir-142-5p	MIMAT0000433	ZBTB20	26137	PAR-CLIP
hsa-mir-142-5p	MIMAT0000433	SNX5	27131	PAR-CLIP
hsa-mir-142-5p	MIMAT0000433	PRELID1	27166	PAR-CLIP
hsa-mir-142-5p	MIMAT0000433	SIGLEC9	27180	PAR-CLIP
hsa-mir-142-5p	MIMAT0000433	SLCO1B3	28234	HITS-CLIP
hsa-mir-142-5p	MIMAT0000433	SNX24	28966	PAR-CLIP
hsa-mir-142-5p	MIMAT0000433	PDZRN4	29951	PAR-CLIP
hsa-mir-142-5p	MIMAT0000433	RLIM	51132	PAR-CLIP
hsa-mir-142-5p	MIMAT0000433	CERCAM	51148	HITS-CLIP
hsa-mir-142-5p	MIMAT0000433	GDE1	51573	PAR-CLIP
hsa-mir-142-5p	MIMAT0000433	SLC38A2	54407	PAR-CLIP
hsa-mir-142-5p	MIMAT0000433	RRN3	54700	PAR-CLIP
hsa-mir-142-5p	MIMAT0000433	LEPROT	54741	PAR-CLIP
hsa-mir-142-5p	MIMAT0000433	BCOR	54880	PAR-CLIP
hsa-mir-142-5p	MIMAT0000433	RETSAT	54884	PAR-CLIP
hsa-mir-142-5p	MIMAT0000433	DNAJC28	54943	PAR-CLIP
hsa-mir-142-5p	MIMAT0000433	FIGN	55137	HITS-CLIP//PAR-CLIP
hsa-mir-142-5p	MIMAT0000433	MTPAP	55149	PAR-CLIP
hsa-mir-142-5p	MIMAT0000433	SDAD1	55153	HITS-CLIP
hsa-mir-142-5p	MIMAT0000433	ADI1	55256	HITS-CLIP
hsa-mir-142-5p	MIMAT0000433	BRIX1	55299	PAR-CLIP
hsa-mir-142-5p	MIMAT0000433	ACER3	55331	HITS-CLIP//PAR-CLIP
hsa-mir-142-5p	MIMAT0000433	ETNK1	55500	PAR-CLIP
hsa-mir-142-5p	MIMAT0000433	NAGK	55577	PAR-CLIP
hsa-mir-142-5p	MIMAT0000433	TSR1	55720	PAR-CLIP
hsa-mir-142-5p	MIMAT0000433	ZNF701	55762	HITS-CLIP//PAR-CLIP
hsa-mir-142-5p	MIMAT0000433	FOXJ2	55810	PAR-CLIP
hsa-mir-142-5p	MIMAT0000433	Becn1	56208	Luciferase reporter assay
hsa-mir-142-5p	MIMAT0000433	NRIP3	56675	PAR-CLIP
hsa-mir-142-5p	MIMAT0000433	FEM1C	56929	PAR-CLIP
hsa-mir-142-5p	MIMAT0000433	STOX2	56977	PAR-CLIP
hsa-mir-142-5p	MIMAT0000433	ZNFX1	57169	PAR-CLIP
hsa-mir-142-5p	MIMAT0000433	MYORG	57462	PAR-CLIP
hsa-mir-142-5p	MIMAT0000433	CC2D2A	57545	PAR-CLIP
hsa-mir-142-5p	MIMAT0000433	RAP2C	57826	PAR-CLIP
hsa-mir-142-5p	MIMAT0000433	ENPP5	59084	PAR-CLIP
hsa-mir-142-5p	MIMAT0000433	BACH2	60468	Luciferase reporter assay
hsa-mir-142-5p	MIMAT0000433	SLC22A23	63027	PAR-CLIP
hsa-mir-142-5p	MIMAT0000433	SMOC1	64093	HITS-CLIP
hsa-mir-142-5p	MIMAT0000433	MRPL36	64979	PAR-CLIP
hsa-mir-142-5p	MIMAT0000433	CAPRIN2	65981	PAR-CLIP
hsa-mir-142-5p	MIMAT0000433	ZFYVE21	79038	HITS-CLIP//PAR-CLIP
hsa-mir-142-5p	MIMAT0000433	ELOVL6	79071	PAR-CLIP
hsa-mir-142-5p	MIMAT0000433	CHAC1	79094	PAR-CLIP
hsa-mir-142-5p	MIMAT0000433	TNIP2	79155	PAR-CLIP
hsa-mir-142-5p	MIMAT0000433	TMEM43	79188	HITS-CLIP
hsa-mir-142-5p	MIMAT0000433	ATP13A3	79572	PAR-CLIP
hsa-mir-142-5p	MIMAT0000433	CEP97	79598	PAR-CLIP
hsa-mir-142-5p	MIMAT0000433	BBS10	79738	PAR-CLIP
hsa-mir-142-5p	MIMAT0000433	ALG9	79796	PAR-CLIP
hsa-mir-142-5p	MIMAT0000433	PIP4K2C	79837	PAR-CLIP
hsa-mir-142-5p	MIMAT0000433	APOL6	80830	HITS-CLIP
hsa-mir-142-5p	MIMAT0000433	SLC38A1	81539	PAR-CLIP
hsa-mir-142-5p	MIMAT0000433	ZNF93	81931	PAR-CLIP
hsa-mir-142-5p	MIMAT0000433	FAM107B	83641	PAR-CLIP
hsa-mir-142-5p	MIMAT0000433	RAB34	83871	PAR-CLIP
hsa-mir-142-5p	MIMAT0000433	EIF2A	83939	PAR-CLIP
hsa-mir-142-5p	MIMAT0000433	RPF2	84154	PAR-CLIP
hsa-mir-142-5p	MIMAT0000433	USP48	84196	PAR-CLIP
hsa-mir-142-5p	MIMAT0000433	LLPH	84298	PAR-CLIP
hsa-mir-142-5p	MIMAT0000433	LZIC	84328	PAR-CLIP
hsa-mir-142-5p	MIMAT0000433	C15orf41	84529	HITS-CLIP
hsa-mir-142-5p	MIMAT0000433	FUT10	84750	PAR-CLIP
hsa-mir-142-5p	MIMAT0000433	MFSD9	84804	PAR-CLIP
hsa-mir-142-5p	MIMAT0000433	SPPL2A	84888	PAR-CLIP
hsa-mir-142-5p	MIMAT0000433	SLC25A46	91137	PAR-CLIP
hsa-mir-142-5p	MIMAT0000433	HAUS8	93323	PAR-CLIP
hsa-mir-142-5p	MIMAT0000433	TP53INP1	94241	Immunohistochemistry//Luciferase reporter assay//Microarray//PAR-CLIP//qRT-PCR//Western blot
hsa-mir-142-5p	MIMAT0000433	EGLN3	112399	PAR-CLIP
hsa-mir-142-5p	MIMAT0000433	SPIC	121599	PAR-CLIP
hsa-mir-142-5p	MIMAT0000433	TTC8	123016	PAR-CLIP
hsa-mir-142-5p	MIMAT0000433	CCSAP	126731	PAR-CLIP
hsa-mir-142-5p	MIMAT0000433	UHMK1	127933	PAR-CLIP
hsa-mir-142-5p	MIMAT0000433	TPRA1	131601	PAR-CLIP
hsa-mir-142-5p	MIMAT0000433	PTPDC1	138639	HITS-CLIP//PAR-CLIP
hsa-mir-142-5p	MIMAT0000433	SLITRK4	139065	PAR-CLIP
hsa-mir-142-5p	MIMAT0000433	RIMS4	140730	HITS-CLIP
hsa-mir-142-5p	MIMAT0000433	SLC30A7	148867	PAR-CLIP
hsa-mir-142-5p	MIMAT0000433	CREBRF	153222	PAR-CLIP
hsa-mir-142-5p	MIMAT0000433	CEP120	153241	PAR-CLIP
hsa-mir-142-5p	MIMAT0000433	RASEF	158158	PAR-CLIP
hsa-mir-142-5p	MIMAT0000433	TMEM30B	161291	PAR-CLIP
hsa-mir-142-5p	MIMAT0000433	UBXN2A	165324	PAR-CLIP
hsa-mir-142-5p	MIMAT0000433	RNASEH1	246243	PAR-CLIP
hsa-mir-142-5p	MIMAT0000433	LCLAT1	253558	PAR-CLIP
hsa-mir-142-5p	MIMAT0000433	GXYLT1	283464	PAR-CLIP
hsa-mir-142-5p	MIMAT0000433	LINC00346	283487	PAR-CLIP
hsa-mir-142-5p	MIMAT0000433	PROX2	283571	PAR-CLIP
hsa-mir-142-5p	MIMAT0000433	FAM126B	285172	HITS-CLIP
hsa-mir-142-5p	MIMAT0000433	RGPD4	285190	PAR-CLIP
hsa-mir-142-5p	MIMAT0000433	ZNF619	285267	HITS-CLIP
hsa-mir-142-5p	MIMAT0000433	RGMB	285704	PAR-CLIP
hsa-mir-142-5p	MIMAT0000433	TRIM59	286827	PAR-CLIP
hsa-mir-142-5p	MIMAT0000433	FFAR4	338557	HITS-CLIP
hsa-mir-142-5p	MIMAT0000433	LUZP2	338645	PAR-CLIP
hsa-mir-142-5p	MIMAT0000433	FAM71F2	346653	PAR-CLIP
hsa-mir-142-5p	MIMAT0000433	ZNF324B	388569	PAR-CLIP
hsa-mir-142-5p	MIMAT0000433	ZNF805	390980	PAR-CLIP
hsa-mir-142-5p	MIMAT0000433	SAMD12	401474	PAR-CLIP
hsa-mir-142-5p	MIMAT0000433	ATXN7L3B	552889	PAR-CLIP
hsa-mir-142-5p	MIMAT0000433	ANKRD33B	651746	PAR-CLIP
hsa-mir-320a	MIMAT0000510	ABCA2	20	HITS-CLIP
hsa-mir-320a	MIMAT0000510	ACPP	55	PAR-CLIP
hsa-mir-320a	MIMAT0000510	ACTB	60	CLASH
hsa-mir-320a	MIMAT0000510	ACTG1	71	CLASH
hsa-mir-320a	MIMAT0000510	ACTN4	81	CLASH
hsa-mir-320a	MIMAT0000510	ADCY1	107	CLASH
hsa-mir-320a	MIMAT0000510	ADD1	118	PAR-CLIP
hsa-mir-320a	MIMAT0000510	AK2	204	CLASH
hsa-mir-320a	MIMAT0000510	AMELX	265	CLASH
hsa-mir-320a	MIMAT0000510	ANXA11	311	CLASH
hsa-mir-320a	MIMAT0000510	FAS	355	Luciferase reporter assay//qRT-PCR//Western blot
hsa-mir-320a	MIMAT0000510	AQP1	358	Luciferase reporter assay
[truncated: 25,882 more rows]

## Sheet: UpReg_miRNA_Genes
mirnet	mir_id	mir_acc	symbol	embl	entrez	experiment	pmid	mirtarbase	tarbase	mirecords
mirnet-hsa-23430	hsa-mir-107	MIMAT0000104	CCNE1	ENSG00000105173	898	Flow//Immunoblot//Microarray//qRT-PCR	19688090	1	1	1
mirnet-hsa-23435	hsa-mir-107	MIMAT0000104	CDK6	ENSG00000105810	1021	Flow//Immunoblot//Luciferase reporter assay//Microarray//PAR-CLIP//qRT-PCR//Western blot	19407485|19688090|20833636|21264532|21572407|23220650|28393193	1	1	1
mirnet-hsa-23440	hsa-mir-107	MIMAT0000104	CRKL	ENSG00000099942	1399	Flow//Immunoblot//Microarray//PAR-CLIP//qRT-PCR	19688090|20371350	1	1	1
mirnet-hsa-23496	hsa-mir-107	MIMAT0000104	PLAG1	ENSG00000181690	5324	Luciferase reporter assay	19692702	1	1	1
mirnet-hsa-23591	hsa-mir-107	MIMAT0000104	DICER1	ENSG00000100697	23405	Luciferase reporter assay//PAR-CLIP//qRT-PCR//Western blot	20603000|21029372|22407237|21572407	1	1	1
mirnet-hsa-23593	hsa-mir-107	MIMAT0000104	BACE1	ENSG00000186318	23621	Luciferase reporter assay//Microarray//Northern blot//Reporter assay//Western blot	18234899|20489155	1	1	1
mirnet-hsa-23603	hsa-mir-107	MIMAT0000104	AGO1	ENSG00000092847	26523	Immunohistochemistry//Immunoprecipitaion//Luciferase reporter assay//Northern blot//qRT-PCR//Western blot	23426184	1	1	1
mirnet-hsa-23605	hsa-mir-107	MIMAT0000104	AGO2	ENSG00000123908	27161	HITS-CLIP//PAR-CLIP	23446348|21572407|20371350	1	1	1
mirnet-hsa-23631	hsa-mir-107	MIMAT0000104	CDCA4	ENSG00000170779	55038	Flow//Immunoblot//Microarray//qRT-PCR	19688090	1	1	1
mirnet-hsa-23673	hsa-mir-107	MIMAT0000104	RAB1B	ENSG00000174903	81876	Flow//Immunoblot//Microarray//PAR-CLIP//qRT-PCR	19688090|26701625	1	1	1
mirnet-hsa-23702	hsa-mir-107	MIMAT0000104	AGO3	ENSG00000126070	192669	PAR-CLIP	21572407	1	1	1
mirnet-hsa-50931	hsa-mir-320a	MIMAT0000510	MCL1	ENSG00000143384	4170	Flow//Immunohistochemistry//Luciferase reporter assay//Microarray//Northern blot//PAR-CLIP//qRT-PCR//Western blot	19096009|24136787|26701625	1	1	1
mirnet-hsa-775594	hsa-mir-31	MI0000089	LATS2	ENSG00000150457	26524	other	20237410	0	0	1
mirnet-hsa-775595	hsa-mir-31	MI0000089	PPP2R2A	ENSG00000221914	5520	other	20237410	0	0	1
mirnet-hsa-775596	hsa-mir-31	MI0000089	FIH			Western blot	20145132	0	0	1
mirnet-hsa-775597	hsa-mir-31	MI0000089	Fzd3			Western blot	19524507	0	0	1
mirnet-hsa-775598	hsa-mir-31	MI0000089	ITGA5	ENSG00000161638	3678	Western blot	19524507	0	0	1
mirnet-hsa-775599	hsa-mir-31	MI0000089	MMP16	ENSG00000156103	4325	Western blot	19524507	0	0	1
mirnet-hsa-775600	hsa-mir-31	MI0000089	RDX	ENSG00000137710	5962	Western blot	19524507	0	0	1
mirnet-hsa-775601	hsa-mir-31	MI0000089	MPRIP	ENSG00000133030	23164	other	19524507	0	0	1
mirnet-hsa-775602	hsa-mir-31	MI0000089	RHOA	ENSG00000067560	387	Western blot	19524507	0	0	1
mirnet-hsa-775603	hsa-mir-31	MI0000089	FOXP3	ENSG00000049768	50943	Western blot	19408243	0	0	1
mirnet-hsa-775604	hsa-mir-31	MI0000089	SATB2	ENSG00000119042	23314	Western blot	20980827	0	0	1
mirnet-hsa-775605	hsa-mir-31	MI0000089	RHOBTB1	ENSG00000072422	9886	other	20980827	0	0	1
mirnet-hsa-775606	hsa-mir-31	MI0000089	CCNJ	ENSG00000107443	54619	other	20980827	0	0	1
mirnet-hsa-775607	hsa-mir-31	MI0000089	VAMP4	ENSG00000117533	8674	other	20980827	0	0	1
mirnet-hsa-775608	hsa-mir-31	MI0000089	TACC2	ENSG00000138162	10579	other	20980827	0	0	1
mirnet-hsa-775609	hsa-mir-31	MI0000089	ENY2	ENSG00000120533	56943	other	20980827	0	0	1
mirnet-hsa-775610	hsa-mir-31	MI0000089	ELAVL1	ENSG00000066044	1994	other	20980827	0	0	1
mirnet-hsa-775611	hsa-mir-31	MI0000089	CLASP2	ENSG00000163539	23122	other	20980827	0	0	1
mirnet-hsa-775612	hsa-mir-31	MI0000089	YPEL2	ENSG00000175155	388403	other	20980827	0	0	1
mirnet-hsa-775613	hsa-mir-31	MI0000089	CCNJL	ENSG00000135083	79616	other	20980827	0	0	1
mirnet-hsa-775614	hsa-mir-31	MI0000089	HERPUD2	ENSG00000122557	64224	other	20980827	0	0	1
mirnet-hsa-775615	hsa-mir-31	MI0000089	FAM122A	ENSG00000187866	116224	other	20980827	0	0	1
mirnet-hsa-775616	hsa-mir-31	MI0000089	STX12	ENSG00000117758	23673	other	20980827	0	0	1
mirnet-hsa-776129	hsa-mir-107	MIMAT0000104	SERBP1	ENSG00000142864	26135	other	17637574	0	0	1
mirnet-hsa-776145	hsa-mir-199a-5p	MIMAT0000231	FLAP			other	20194722	0	0	1
mirnet-hsa-776291	hsa-mir-214	MIMAT0000271	PTEN	ENSG00000171862	5728	Western blot	18199536	0	0	1
mirnet-hsa-776292	hsa-mir-214	MIMAT0000271	PTEN	ENSG00000284792	5728	Western blot	18199536	0	0	1
mirnet-hsa-776293	hsa-mir-214	MIMAT0000271	ZBTB20	ENSG00000181722	26137	other	21654638	0	0	1
mirnet-hsa-776294	hsa-mir-215	MIMAT0000272	DHFR	ENSG00000228716	1719	Western blot	20433742	0	0	1
mirnet-hsa-776295	hsa-mir-215	MIMAT0000272	TYMS	ENSG00000176890	7298	Western blot	20433742	0	0	1
mirnet-hsa-776296	hsa-mir-215	MIMAT0000272	DTL	ENSG00000143476	51514	Western blot	20433742	0	0	1
mirnet-hsa-776297	hsa-mir-215	MIMAT0000272	WNK1	ENSG00000060237	65125	Western blot	20813867	0	0	1
mirnet-hsa-776914	hsa-mir-138	MIMAT0000430	RHOC	ENSG00000155366	389	Western blot	20232393	0	0	1
mirnet-hsa-776915	hsa-mir-138	MIMAT0000430	ROCK2	ENSG00000134318	9475	Western blot	20232393	0	0	1
mirnet-hsa-776916	hsa-mir-138	MIMAT0000430	KRT			immunocytochemistry	19998415	0	0	1
mirnet-hsa-776942	hsa-mir-145	MIMAT0000437	PARP8	ENSG00000151883	79668	other	15131085	0	0	1
mirnet-hsa-776943	hsa-mir-145	MIMAT0000437	IRS1	ENSG00000169047	3667	Western blot	17827156	0	0	1
mirnet-hsa-776944	hsa-mir-145	MIMAT0000437	MYC	ENSG00000136997	4609	Immunostaining	19202062	0	0	1
mirnet-hsa-776945	hsa-mir-145	MIMAT0000437	FSCN1	ENSG00000075618	6624	phenotypic sensor assay	20160723	0	0	1
mirnet-hsa-776946	hsa-mir-145	MIMAT0000437	CCNA2	ENSG00000145386	890	other	19996289	0	0	1
mirnet-hsa-776947	hsa-mir-145	MIMAT0000437	MUC1	ENSG00000185499	4582	Western blot	19996288	0	0	1
mirnet-hsa-776948	hsa-mir-145	MIMAT0000437	CLINT1	ENSG00000113282	9685	other	19915607	0	0	1
mirnet-hsa-776949	hsa-mir-145	MIMAT0000437	CBFB	ENSG00000067955	865	other	19915607	0	0	1
mirnet-hsa-776950	hsa-mir-145	MIMAT0000437	PPP3CA	ENSG00000138814	5530	other	19915607	0	0	1
mirnet-hsa-776951	hsa-mir-145	MIMAT0000437	FBXO28	ENSG00000143756	23219	other	19915607	0	0	1
mirnet-hsa-776952	hsa-mir-145	MIMAT0000437	ACBD3	ENSG00000182827	64746	other	19915607	0	0	1
mirnet-hsa-776953	hsa-mir-145	MIMAT0000437	USP46	ENSG00000109189	64854	other	19915607	0	0	1
mirnet-hsa-776954	hsa-mir-145	MIMAT0000437	RASA1	ENSG00000145715	5921	other	19915607	0	0	1
mirnet-hsa-776955	hsa-mir-145	MIMAT0000437	CCDC25	ENSG00000147419	55246	other	19915607	0	0	1
mirnet-hsa-776956	hsa-mir-145	MIMAT0000437	C11orf58	ENSG00000110696	10944	other	19915607	0	0	1
mirnet-hsa-776957	hsa-mir-145	MIMAT0000437	IGF-IR			Western blot	19502786	0	0	1
mirnet-hsa-776958	hsa-mir-145	MIMAT0000437	KRT7	ENSG00000135480	3855	Western blot	19378336	0	0	1
mirnet-hsa-776959	hsa-mir-145	MIMAT0000437	RTKN	ENSG00000114993	6242	Western blot	19360360	0	0	1
mirnet-hsa-777033	hsa-mir-150	MIMAT0000451	MYB	ENSG00000118513	4602	Western blot	18667440	0	0	1
mirnet-hsa-777034	hsa-mir-150	MIMAT0000451	CCNE1	ENSG00000105173	898	Immunoblot analysis	19117988	0	0	1
mirnet-hsa-777035	hsa-mir-150	MIMAT0000451	MYB	ENSG00000118513	4602	Western blot	18814950	0	0	1
mirnet-hsa-777036	hsa-mir-150	MIMAT0000451	MYB	ENSG00000118513	4602	Western blot	18539114	0	0	1
mirnet-hsa-777037	hsa-mir-150	MIMAT0000451	P2RX7	ENSG00000089041	5027	other	18682393	0	0	1
mirnet-hsa-777038	hsa-mir-150	MIMAT0000451	EGR2	ENSG00000122877	1959	other	20067763	0	0	1
mirnet-hsa-777039	hsa-mir-150	MIMAT0000451	MUC4	ENSG00000145113	4585	Western blot	21983127	0	0	1
mirnet-hsa-777040	hsa-mir-150	MIMAT0000451	MUC4	ENSG00000277585	4585	Western blot	21983127	0	0	1
mirnet-hsa-777041	hsa-mir-150	MIMAT0000451	MUC4	ENSG00000273822	4585	Western blot	21983127	0	0	1
mirnet-hsa-777042	hsa-mir-150	MIMAT0000451	MUC4	ENSG00000278468	4585	Western blot	21983127	0	0	1
mirnet-hsa-777043	hsa-mir-150	MIMAT0000451	MUC4	ENSG00000275164	4585	Western blot	21983127	0	0	1
mirnet-hsa-777044	hsa-mir-150	MIMAT0000451	MUC4	ENSG00000273984	4585	Western blot	21983127	0	0	1
mirnet-hsa-777045	hsa-mir-150	MIMAT0000451	MUC4	ENSG00000276613	4585	Western blot	21983127	0	0	1
mirnet-hsa-777046	hsa-mir-150	MIMAT0000451	MUC4	ENSG00000278303	4585	Western blot	21983127	0	0	1
mirnet-hsa-777280	hsa-mir-20b	MIMAT0001413	ESR1	ENSG00000091831	2099	Luciferase activity assay	19706389	0	0	1
mirnet-hsa-777281	hsa-mir-20b	MIMAT0001413	VEGFA	ENSG00000112715	7422	ELISA	18320040	0	0	1
mirnet-hsa-777372	hsa-mir-17-5p		IL-8			other	20406904	0	0	1
mirnet-hsa-31748	hsa-mir-199b-5p	MIMAT0000263	LAMC2	ENSG00000058085	3918	Luciferase reporter assay	15131085	1	0	1
mirnet-hsa-31760	hsa-mir-199b-5p	MIMAT0000263	SET	ENSG00000119335	6418	Luciferase reporter assay//qRT-PCR//Western blot	19900756	1	0	1
mirnet-hsa-776250	hsa-mir-199b-5p	MIMAT0000263	Dyrk1a			other	21102440	0	0	1
mirnet-hsa-776251	hsa-mir-199b-5p	MIMAT0000263	Axl			other	21317930	0	0	1
