# Supplementary material for: Investigation of Sperm and Seminal Plasma Candidate MicroRNAs of Bulls with Differing Fertility and In Silico Prediction of miRNA-mRNA Interaction Network of Reproductive Function
Source: Animals (Basel). 2022 Sep 9;12(18):2360. doi: 10.3390/ani12182360 (PMC9495167; doi:10.3390/ani12182360)
Supplement: Supplementary file 1 [file animals-12-02360-s001.zip › Supplementary File S4.xlsx]

## Sheet: UPRmiRNA_Gene_BiologicalProcess
STRING Biological Process for upregulated DE-miRNAs predicted genes
GO-Term	Descripion	Count in network	Strength	False Revocery Rate
GO:1902766	Skeletal muscle satellite cell migration	2 of 2	2.43	0.007
GO:1905205	Positive regulation of connective tissue replacement	2 of 3	2.25	0.0103
GO:1903392	Negative regulation of adherens junction organization	2 of 3	2.25	0.0103
GO:0014040	Positive regulation of schwann cell differentiation	2 of 3	2.25	0.0103
GO:0035280	miRNA loading onto RISC involved in gene silencing by miRNA	4 of 7	2.19	2.69e-05
GO:0035087	siRNA loading onto RISC involved in RNA interference	2 of 4	2.13	0.0137
GO:0010501	RNA secondary structure unwinding	3 of 8	2	0.0013
GO:1902966	Positive regulation of protein localization to early endosome	3 of 9	1.95	0.0015
GO:0045792	Negative regulation of cell size	3 of 10	1.91	0.0018
GO:0031054	pre-miRNA processing	4 of 14	1.88	0.00015
GO:1901165	Positive regulation of trophoblast cell migration	2 of 7	1.88	0.0264
GO:0045656	Negative regulation of monocyte differentiation	2 of 7	1.88	0.0264
GO:0060736	Prostate gland growth	3 of 12	1.83	0.0026
GO:1990314	Cellular response to insulin-like growth factor stimulus	2 of 8	1.83	0.0307
GO:0090091	Positive regulation of extracellular matrix disassembly	2 of 8	1.83	0.0307
GO:0035278	miRNA mediated inhibition of translation	3 of 13	1.79	0.0031
GO:0060068	Vagina development	2 of 10	1.73	0.0406
GO:0030422	Production of sirna involved in rna interference	2 of 10	1.73	0.0406
GO:0071803	Positive regulation of podosome assembly	2 of 11	1.69	0.046
GO:0060965	Negative regulation of gene silencing by mirna	3 of 18	1.65	0.0057
GO:0010586	miRNA metabolic process	3 of 22	1.56	0.0085
GO:0050927	Positive regulation of positive chemotaxis	3 of 26	1.49	0.0119
GO:0044319	Wound healing, spreading of cells	3 of 26	1.49	0.0119
GO:0060251	Regulation of glial cell proliferation	3 of 30	1.43	0.0156
GO:0048146	Positive regulation of fibroblast proliferation	5 of 52	1.41	0.00051
GO:1901889	Negative regulation of cell junction assembly	3 of 32	1.4	0.0179
GO:0046638	Positive regulation of alpha-beta t cell differentiation	4 of 46	1.37	0.0037
GO:0000083	Regulation of transcription involved in g1/s transition of mitotic cell cycle	3 of 35	1.36	0.0215
GO:0048008	Platelet-derived growth factor receptor signaling pathway	3 of 36	1.35	0.0227
GO:0046676	Negative regulation of insulin secretion	3 of 37	1.34	0.0244
GO:0051893	Regulation of focal adhesion assembly	5 of 63	1.33	0.00096
GO:0001953	Negative regulation of cell-matrix adhesion	3 of 38	1.33	0.026
GO:0000281	Mitotic cytokinesis	5 of 70	1.28	0.0014
GO:0051602	Response to electrical stimulus	3 of 42	1.28	0.0313
GO:0014015	Positive regulation of gliogenesis	5 of 72	1.27	0.0015
GO:0043525	Positive regulation of neuron apoptotic process	4 of 58	1.27	0.0071
GO:2000648	Positive regulation of stem cell proliferation	3 of 43	1.27	0.0329
GO:2000404	Regulation of t cell migration	3 of 45	1.25	0.0363
GO:0090311	Regulation of protein deacetylation	3 of 45	1.25	0.0363
GO:0010812	Negative regulation of cell-substrate adhesion	4 of 62	1.24	0.0085
GO:0031641	Regulation of myelination	3 of 46	1.24	0.0379
GO:0043370	Regulation of cd4-positive, alpha-beta t cell differentiation	3 of 47	1.23	0.0396
GO:0034260	Negative regulation of gtpase activity	3 of 47	1.23	0.0396
GO:0044843	Cell cycle g1/s phase transition	8 of 130	1.22	2.22e-05
GO:0000079	Regulation of cyclin-dependent protein serine/threonine kinase activity	6 of 97	1.22	0.00052
GO:0033628	Regulation of cell adhesion mediated by integrin	3 of 48	1.22	0.0415
GO:0072091	Regulation of stem cell proliferation	4 of 68	1.2	0.0108
GO:0001952	Regulation of cell-matrix adhesion	7 of 120	1.19	0.00015
GO:0048010	Vascular endothelial growth factor receptor signaling pathway	4 of 69	1.19	0.0113
GO:0000082	G1/S transition of mitotic cell cycle	7 of 128	1.17	0.00019
GO:0032231	Regulation of actin filament bundle assembly	5 of 100	1.13	0.0044
GO:0045621	Positive regulation of lymphocyte differentiation	5 of 102	1.12	0.0047
GO:0090502	RNA phosphodiester bond hydrolysis, endonucleolytic	4 of 81	1.12	0.0175
GO:0050709	Negative regulation of protein secretion	4 of 81	1.12	0.0175
GO:0035567	Non-canonical wnt signaling pathway	6 of 130	1.09	0.0016
GO:0051492	Regulation of stress fiber assembly	4 of 89	1.08	0.0223
GO:0017148	Negative regulation of translation	6 of 136	1.07	0.002
GO:0060964	Regulation of gene silencing by mirna	5 of 114	1.07	0.007
GO:0044772	Mitotic cell cycle phase transition	12 of 280	1.06	2.23e-06
GO:0010810	Regulation of cell-substrate adhesion	9 of 212	1.06	4.97e-05
GO:0031058	Positive regulation of histone modification	4 of 95	1.05	0.0271
GO:0001764	Neuron migration	5 of 123	1.04	0.0089
GO:0010923	Negative regulation of phosphatase activity	4 of 101	1.03	0.0314
GO:1902106	Negative regulation of leukocyte differentiation	4 of 104	1.01	0.0341
GO:0009749	Response to glucose	5 of 138	0.99	0.0132
GO:0007162	Negative regulation of cell adhesion	10 of 280	0.98	4.7e-05
GO:0043666	Regulation of phosphoprotein phosphatase activity	4 of 113	0.98	0.0433
GO:0043523	Regulation of neuron apoptotic process	7 of 212	0.95	0.0022
GO:1905330	Regulation of morphogenesis of an epithelium	6 of 180	0.95	0.0061
GO:0031056	Regulation of histone modification	5 of 151	0.95	0.0176
GO:0008361	Regulation of cell size	6 of 183	0.94	0.0065
GO:0031099	Regeneration	5 of 157	0.93	0.02
GO:1903047	Mitotic cell cycle process	19 of 616	0.92	1.58e-08
GO:1901888	Regulation of cell junction assembly	6 of 199	0.91	0.0089
GO:0048511	Rhythmic process	8 of 271	0.9	0.0014
GO:0000278	Mitotic cell cycle	20 of 695	0.89	1.58e-08
GO:0021543	Pallium development	5 of 171	0.89	0.027
GO:0010921	Regulation of phosphatase activity	5 of 171	0.89	0.027
GO:0010001	Glial cell differentiation	5 of 178	0.88	0.0307
GO:0022408	Negative regulation of cell-cell adhesion	5 of 183	0.86	0.0332
GO:0071456	Cellular response to hypoxia	5 of 189	0.85	0.0369
GO:0007265	Ras protein signal transduction	6 of 230	0.84	0.0156
GO:0007264	Small gtpase mediated signal transduction	8 of 316	0.83	0.0031
GO:0034329	Cell junction assembly	7 of 280	0.83	0.0077
GO:0021700	Developmental maturation	6 of 238	0.83	0.0179
GO:0071695	Anatomical structure maturation	5 of 200	0.83	0.0447
GO:0040017	Positive regulation of locomotion	14 of 562	0.82	1.27e-05
GO:0030335	Positive regulation of cell migration	13 of 522	0.82	3.51e-05
GO:0016579	Protein deubiquitination	7 of 281	0.82	0.0079
GO:1902105	Regulation of leukocyte differentiation	7 of 285	0.82	0.0084
GO:0061013	Regulation of mrna catabolic process	5 of 205	0.82	0.0486
GO:0030100	Regulation of endocytosis	5 of 205	0.82	0.0486
GO:0030155	Regulation of cell adhesion	17 of 712	0.81	2.53e-06
GO:0006338	Chromatin remodeling	5 of 206	0.81	0.0491
GO:0016055	Wnt signaling pathway	8 of 351	0.79	0.0052
GO:0045765	Regulation of angiogenesis	7 of 303	0.79	0.011
GO:0110053	Regulation of actin filament organization	6 of 273	0.77	0.0307
GO:0045785	Positive regulation of cell adhesion	9 of 423	0.76	0.0034
GO:0071900	Regulation of protein serine/threonine kinase activity	11 of 521	0.75	0.00079
GO:0022402	Cell cycle process	20 of 976	0.74	1.52e-06
GO:0051301	Cell division	10 of 493	0.74	0.0021
GO:0001666	Response to hypoxia	7 of 342	0.74	0.0188
GO:0043254	Regulation of protein-containing complex assembly	9 of 451	0.73	0.0048
GO:0031331	Positive regulation of cellular catabolic process	8 of 397	0.73	0.0098
GO:0006417	Regulation of translation	8 of 398	0.73	0.0099
GO:0032956	Regulation of actin cytoskeleton organization	7 of 348	0.73	0.0202
GO:1905114	Cell surface receptor signaling pathway involved in cell-cell signaling	9 of 461	0.72	0.0055
GO:0060562	Epithelial tube morphogenesis	6 of 307	0.72	0.0478
GO:0010769	Regulation of cell morphogenesis involved in differentiation	6 of 309	0.72	0.0487
GO:0010608	Posttranscriptional regulation of gene expression	11 of 574	0.71	0.0015
GO:0070848	Response to growth factor	10 of 524	0.71	0.0031
GO:0071396	Cellular response to lipid	10 of 528	0.71	0.0032
GO:0009896	Positive regulation of catabolic process	9 of 465	0.71	0.0058
GO:1902903	Regulation of supramolecular fiber organization	7 of 368	0.71	0.0264
GO:0050769	Positive regulation of neurogenesis	9 of 479	0.7	0.0069
GO:1903706	Regulation of hemopoiesis	9 of 493	0.69	0.008
GO:0002009	Morphogenesis of an epithelium	8 of 435	0.69	0.015
GO:0032535	Regulation of cellular component size	7 of 383	0.69	0.0307
GO:0030900	Forebrain development	7 of 387	0.69	0.032
GO:0045936	Negative regulation of phosphate metabolic process	10 of 561	0.68	0.0046
GO:1902532	Negative regulation of intracellular signal transduction	9 of 508	0.68	0.0095
GO:0046649	Lymphocyte activation	7 of 390	0.68	0.0332
GO:0090066	Regulation of anatomical structure size	9 of 516	0.67	0.0103
GO:0007169	Transmembrane receptor protein tyrosine kinase signaling pathway	9 of 518	0.67	0.0104
GO:0040012	Regulation of locomotion	16 of 969	0.65	0.00015
GO:0035239	Tube morphogenesis	11 of 656	0.65	0.0036
GO:0031400	Negative regulation of protein modification process	10 of 602	0.65	0.0072
GO:0010035	Response to inorganic substance	9 of 538	0.65	0.013
GO:0051493	Regulation of cytoskeleton organization	9 of 546	0.65	0.0138
GO:0022407	Regulation of cell-cell adhesion	7 of 424	0.65	0.048
GO:0008284	Positive regulation of cell population proliferation	15 of 919	0.64	0.00035
GO:2000145	Regulation of cell motility	15 of 929	0.64	0.00039
GO:0030334	Regulation of cell migration	14 of 865	0.64	0.00072
GO:0060627	Regulation of vesicle-mediated transport	9 of 550	0.64	0.0143
GO:0071363	Cellular response to growth factor stimulus	8 of 494	0.64	0.0286
GO:0007049	Cell cycle	21 of 1313	0.63	8.07e-06
GO:0022604	Regulation of cell morphogenesis	8 of 498	0.63	0.0297
GO:0022603	Regulation of anatomical structure morphogenesis	17 of 1095	0.62	0.00015
GO:0032269	Negative regulation of cellular protein metabolic process	16 of 1043	0.61	0.00034
GO:0043549	Regulation of kinase activity	14 of 918	0.61	0.0012
GO:0035295	Tube development	13 of 851	0.61	0.0021
GO:0006468	Protein phosphorylation	14 of 952	0.6	0.0015
GO:0031329	Regulation of cellular catabolic process	13 of 875	0.6	0.0026
GO:0045859	Regulation of protein kinase activity	12 of 812	0.6	0.0046
GO:0044089	Positive regulation of cellular component biogenesis	8 of 542	0.6	0.0441
GO:0051338	Regulation of transferase activity	15 of 1036	0.59	0.001
GO:0044087	Regulation of cellular component biogenesis	14 of 971	0.59	0.0018
GO:1901701	Cellular response to oxygen-containing compound	15 of 1055	0.58	0.0012
GO:0051347	Positive regulation of transferase activity	10 of 705	0.58	0.0182
GO:0051129	Negative regulation of cellular component organization	10 of 713	0.58	0.0194
GO:1903530	Regulation of secretion by cell	9 of 630	0.58	0.0302
GO:0010638	Positive regulation of organelle organization	9 of 633	0.58	0.0307
GO:0035556	Intracellular signal transduction	24 of 1712	0.57	8.07e-06
GO:0009894	Regulation of catabolic process	14 of 1038	0.56	0.0031
GO:1902533	Positive regulation of intracellular signal transduction	14 of 1041	0.56	0.0032
GO:0016477	Cell migration	12 of 896	0.56	0.0094
GO:0007420	Brain development	10 of 745	0.56	0.0254
GO:0051093	Negative regulation of developmental process	13 of 983	0.55	0.0062
GO:0010243	Response to organonitrogen compound	13 of 987	0.55	0.0064
GO:0050767	Regulation of neurogenesis	11 of 828	0.55	0.0159
GO:0019221	Cytokine-mediated signaling pathway	9 of 678	0.55	0.0441
GO:0031175	Neuron projection development	9 of 680	0.55	0.0447
GO:0120035	Regulation of plasma membrane bounded cell projection organization	9 of 687	0.55	0.0473
GO:2000113	Negative regulation of cellular macromolecule biosynthetic process	19 of 1470	0.54	0.00035
GO:0051094	Positive regulation of developmental process	18 of 1389	0.54	0.00058
GO:1901698	Response to nitrogen compound	14 of 1070	0.54	0.004
GO:0009725	Response to hormone	11 of 849	0.54	0.0188
GO:0016032	Viral process	10 of 776	0.54	0.0314
GO:0002684	Positive regulation of immune system process	12 of 949	0.53	0.0137
GO:0060284	Regulation of cell development	12 of 956	0.53	0.0143
GO:0010629	Negative regulation of gene expression	25 of 2014	0.52	1.91e-05
GO:0031399	Regulation of protein modification process	23 of 1870	0.52	6.54e-05
GO:0051240	Positive regulation of multicellular organismal process	22 of 1770	0.52	0.0001
GO:0009890	Negative regulation of biosynthetic process	20 of 1624	0.52	0.00035
GO:0033043	Regulation of organelle organization	16 of 1306	0.52	0.0027
GO:0009887	Animal organ morphogenesis	12 of 967	0.52	0.0155
GO:0043066	Negative regulation of apoptotic process	11 of 893	0.52	0.0264
GO:0000122	Negative regulation of transcription by rna polymerase ii	11 of 895	0.52	0.0265
GO:0010628	Positive regulation of gene expression	28 of 2337	0.51	8.07e-06
GO:0019220	Regulation of phosphate metabolic process	22 of 1816	0.51	0.00015
GO:1901700	Response to oxygen-containing compound	19 of 1567	0.51	0.00071
GO:0043085	Positive regulation of catalytic activity	18 of 1489	0.51	0.0012
GO:0051726	Regulation of cell cycle	15 of 1230	0.51	0.0044
GO:0045597	Positive regulation of cell differentiation	12 of 993	0.51	0.0186
GO:0014070	Response to organic cyclic compound	11 of 911	0.51	0.0297
GO:0048666	Neuron development	10 of 827	0.51	0.0455
GO:0071310	Cellular response to organic substance	28 of 2369	0.5	8.11e-06
GO:0050790	Regulation of catalytic activity	28 of 2386	0.5	8.54e-06
GO:2000026	Regulation of multicellular organismal development	25 of 2096	0.5	3.52e-05
GO:0042325	Regulation of phosphorylation	19 of 1626	0.5	0.001
GO:0002682	Regulation of immune system process	18 of 1514	0.5	0.0014
GO:0051336	Regulation of hydrolase activity	15 of 1284	0.5	0.0064
GO:0042327	Positive regulation of phosphorylation	13 of 1093	0.5	0.0134
GO:0032880	Regulation of protein localization	11 of 934	0.5	0.0339
GO:0031324	Negative regulation of cellular metabolic process	30 of 2630	0.49	6.79e-06
GO:0051172	Negative regulation of nitrogen compound metabolic process	28 of 2429	0.49	1.13e-05
GO:0051247	Positive regulation of protein metabolic process	20 of 1715	0.49	0.00068
GO:0042127	Regulation of cell population proliferation	19 of 1642	0.49	0.0012
GO:0042981	Regulation of apoptotic process	18 of 1550	0.49	0.0017
GO:0051246	Regulation of protein metabolic process	32 of 2828	0.48	2.71e-06
GO:0032268	Regulation of cellular protein metabolic process	30 of 2693	0.48	8.11e-06
GO:0007166	Cell surface receptor signaling pathway	26 of 2325	0.48	5.21e-05
GO:0045893	Positive regulation of transcription, dna-templated	18 of 1587	0.48	0.0022
GO:0051253	Negative regulation of rna metabolic process	16 of 1422	0.48	0.0057
GO:0040011	Locomotion	14 of 1251	0.48	0.0137
GO:0031401	Positive regulation of protein modification process	14 of 1252	0.48	0.0137
GO:0050793	Regulation of developmental process	29 of 2648	0.47	1.58e-05
GO:0010557	Positive regulation of macromolecule biosynthetic process	21 of 1906	0.47	0.00083
GO:0045935	Positive regulation of nucleobase-containing compound metabolic process	21 of 1927	0.47	0.00092
GO:1902531	Regulation of intracellular signal transduction	20 of 1807	0.47	0.0012
GO:0048468	Cell development	18 of 1629	0.47	0.0029
GO:0032270	Positive regulation of cellular protein metabolic process	18 of 1635	0.47	0.003
GO:0048699	Generation of neurons	17 of 1551	0.47	0.0046
GO:0009719	Response to endogenous stimulus	16 of 1447	0.47	0.0066
GO:0001932	Regulation of protein phosphorylation	16 of 1459	0.47	0.0071
GO:0071495	Cellular response to endogenous stimulus	13 of 1181	0.47	0.0228
GO:0034097	Response to cytokine	12 of 1101	0.47	0.0366
GO:0010605	Negative regulation of macromolecule metabolic process	31 of 2875	0.46	8.11e-06
GO:0009891	Positive regulation of biosynthetic process	22 of 2040	0.46	0.00068
GO:0051254	Positive regulation of rna metabolic process	19 of 1759	0.46	0.0023
GO:0010648	Negative regulation of cell communication	15 of 1382	0.46	0.0115
GO:0023057	Negative regulation of signaling	15 of 1385	0.46	0.0117
GO:0051130	Positive regulation of cellular component organization	13 of 1209	0.46	0.0274
GO:0060429	Epithelium development	12 of 1109	0.46	0.0384
GO:0120036	Plasma membrane bounded cell projection organization	12 of 1122	0.46	0.0415
GO:0009892	Negative regulation of metabolic process	33 of 3124	0.45	5.77e-06
GO:0010033	Response to organic substance	32 of 3011	0.45	8.07e-06
GO:0051128	Regulation of cellular component organization	25 of 2402	0.45	0.00028
GO:0031328	Positive regulation of cellular biosynthetic process	21 of 2005	0.45	0.0014
GO:0051241	Negative regulation of multicellular organismal process	13 of 1231	0.45	0.0307
GO:0051173	Positive regulation of nitrogen compound metabolic process	33 of 3239	0.44	8.11e-06
GO:0048584	Positive regulation of response to stimulus	23 of 2257	0.44	0.00087
GO:0044093	Positive regulation of molecular function	19 of 1842	0.44	0.0037
GO:0048585	Negative regulation of response to stimulus	17 of 1636	0.44	0.0076
GO:0045944	Positive regulation of transcription by rna polymerase ii	13 of 1253	0.44	0.0346
GO:0045892	Negative regulation of transcription, dna-templated	13 of 1273	0.44	0.0387
GO:0010604	Positive regulation of macromolecule metabolic process	36 of 3600	0.43	3.6e-06
GO:0031325	Positive regulation of cellular metabolic process	34 of 3413	0.43	8.11e-06
GO:0070887	Cellular response to chemical stimulus	29 of 2919	0.43	8.21e-05
GO:0045595	Regulation of cell differentiation	19 of 1874	0.43	0.0044
GO:0065003	Protein-containing complex assembly	13 of 1293	0.43	0.0434
GO:0009893	Positive regulation of metabolic process	38 of 3893	0.42	2.53e-06
GO:0022607	Cellular component assembly	23 of 2359	0.42	0.0015
GO:0080134	Regulation of response to stress	14 of 1437	0.42	0.0379
GO:0032879	Regulation of localization	26 of 2740	0.41	0.00068
GO:0009653	Anatomical structure morphogenesis	21 of 2165	0.41	0.0033
GO:0009888	Tissue development	17 of 1760	0.41	0.0143
GO:0051049	Regulation of transport	17 of 1776	0.41	0.0156
GO:0009967	Positive regulation of signal transduction	16 of 1654	0.41	0.0201
GO:0010646	Regulation of cell communication	33 of 3514	0.4	3.57e-05
GO:0023051	Regulation of signaling	33 of 3553	0.4	4.56e-05
GO:0010647	Positive regulation of cell communication	17 of 1823	0.4	0.0196
GO:0023056	Positive regulation of signaling	17 of 1831	0.4	0.0202
GO:0033554	Cellular response to stress	16 of 1725	0.4	0.029
GO:0006464	Cellular protein modification process	28 of 3063	0.39	0.00053
GO:0051239	Regulation of multicellular organismal process	29 of 3227	0.38	0.00048
GO:0006796	Phosphate-containing compound metabolic process	19 of 2107	0.38	0.0138
GO:0009966	Regulation of signal transduction	27 of 3107	0.37	0.0015
GO:0006357	Regulation of transcription by rna polymerase ii	19 of 2172	0.37	0.0186
GO:0048522	Positive regulation of cellular process	47 of 5579	0.35	1.37e-06
GO:0065009	Regulation of molecular function	41 of 4913	0.35	1.08e-05
GO:0048583	Regulation of response to stimulus	34 of 4114	0.35	0.00028
GO:0048519	Negative regulation of biological process	44 of 5389	0.34	6.79e-06
GO:0048523	Negative regulation of cellular process	40 of 4874	0.34	2.5e-05
GO:0042221	Response to chemical	35 of 4333	0.34	0.0003
GO:0044267	Cellular protein metabolic process	30 of 3696	0.34	0.0015
GO:0048518	Positive regulation of biological process	49 of 6112	0.33	1.52e-06
GO:0007165	Signal transduction	39 of 4876	0.33	6.54e-05
GO:0051252	Regulation of rna metabolic process	30 of 3722	0.33	0.0016
GO:0007399	Nervous system development	19 of 2371	0.33	0.042
GO:0051171	Regulation of nitrogen compound metabolic process	45 of 5836	0.32	1.15e-05
GO:0016043	Cellular component organization	42 of 5447	0.32	4.56e-05
GO:0019219	Regulation of nucleobase-containing compound metabolic process	31 of 3982	0.32	0.0021
GO:2000112	Regulation of cellular macromolecule biosynthetic process	30 of 3878	0.32	0.0031
GO:0048513	Animal organ development	25 of 3197	0.32	0.011
GO:0031323	Regulation of cellular metabolic process	48 of 6239	0.31	4.81e-06
GO:0080090	Regulation of primary metabolic process	46 of 6032	0.31	1.02e-05
GO:0065008	Regulation of biological quality	31 of 4042	0.31	0.0026
GO:0006355	Regulation of transcription, dna-templated	26 of 3388	0.31	0.0104
GO:0060255	Regulation of macromolecule metabolic process	48 of 6407	0.3	8.07e-06
GO:0010468	Regulation of gene expression	36 of 4813	0.3	0.00086
GO:0048731	System development	33 of 4426	0.3	0.0022
GO:0044260	Cellular macromolecule metabolic process	36 of 4976	0.29	0.0015
GO:0019538	Protein metabolic process	31 of 4251	0.29	0.0055
GO:0019222	Regulation of metabolic process	49 of 6948	0.28	2.18e-05
GO:0051716	Cellular response to stimulus	46 of 6489	0.28	6.54e-05
GO:0007275	Multicellular organism development	35 of 5023	0.27	0.0038
GO:0030154	Cell differentiation	26 of 3702	0.27	0.0307
GO:0048856	Anatomical structure development	37 of 5402	0.26	0.0031
GO:0032502	Developmental process	38 of 5841	0.24	0.0057
GO:0043170	Macromolecule metabolic process	39 of 6137	0.23	0.0069
GO:1901564	Organonitrogen compound metabolic process	33 of 5244	0.23	0.0297
GO:0050896	Response to stimulus	50 of 8046	0.22	0.00051
GO:0050794	Regulation of cellular process	61 of 10932	0.17	0.00015
GO:0065007	Biological regulation	64 of 12171	0.15	0.00034
GO:0009987	Cellular process	67 of 15024	0.08	0.0366

## Sheet: UPRmiRNA_Genes_KEGG Pathways
STRING KEGG pathways for upregulated DE-miRNAs predicted genes
Pathway	Description	Count in network	Strength	False Revocery Rate
hsa00670	One carbon pool by folate	2 of 20	1.43	0.0465
hsa05206	MicroRNAs in cancer	15 of 160	1.4	4.07e-14
hsa05219	Bladder cancer	3 of 41	1.29	0.0177
hsa05222	Small cell lung cancer	5 of 92	1.16	0.0015
hsa04218	Cellular senescence	7 of 150	1.1	0.00017
hsa05100	Bacterial invasion of epithelial cells	3 of 70	1.06	0.0462
hsa04115	p53 signaling pathway	3 of 72	1.05	0.0465
hsa05205	Proteoglycans in cancer	8 of 196	1.04	0.00013
hsa05133	Pertussis	3 of 74	1.04	0.0465
hsa05135	Yersinia infection	5 of 125	1.03	0.0056
hsa05220	Chronic myeloid leukemia	3 of 75	1.03	0.0465
hsa01521	EGFR tyrosine kinase inhibitor resistance	3 of 78	1.01	0.0465
hsa05163	Human cytomegalovirus infection	8 of 218	0.99	0.00017
hsa04510	Focal adhesion	7 of 198	0.98	0.00063
hsa05224	Breast cancer	5 of 145	0.97	0.0091
hsa04071	Sphingolipid signaling pathway	4 of 116	0.97	0.0249
hsa04152	AMPK signaling pathway	4 of 120	0.95	0.0267
hsa04110	Cell cycle	4 of 120	0.95	0.0267
hsa04310	Wnt signaling pathway	5 of 154	0.94	0.011
hsa05161	Hepatitis B	5 of 159	0.93	0.0118
hsa04151	PI3K-Akt signaling pathway	10 of 350	0.88	0.00013
hsa05166	Human T-cell leukemia virus 1 infection	6 of 211	0.88	0.0064
hsa04360	Axon guidance	5 of 177	0.88	0.0177
hsa05165	Human papillomavirus infection	9 of 325	0.87	0.00026
hsa05203	Viral carcinogenesis	5 of 182	0.87	0.0177
hsa05167	Kaposi sarcoma-associated herpesvirus infection	5 of 187	0.86	0.0188
hsa04390	Hippo signaling pathway	4 of 153	0.85	0.0465
hsa04150	mTOR signaling pathway	4 of 151	0.85	0.0465
hsa04530	Tight junction	4 of 156	0.84	0.0465
hsa05200	Pathways in cancer	13 of 517	0.83	1.55e-05
hsa05225	Hepatocellular carcinoma	4 of 160	0.83	0.0465
hsa04022	cGMP-PKG signaling pathway	4 of 162	0.82	0.0465
hsa05132	Salmonella infection	5 of 209	0.81	0.0267
hsa04810	Regulation of actin cytoskeleton	5 of 209	0.81	0.0267
hsa05131	Shigellosis	5 of 218	0.79	0.0274

## Sheet: UP_HubGene_BiologicalProces
Biological Process for upregulated DE-miRNAs predicted hub genes
GO biological process	Homosapiens	#	Fold enrichment	P value	FDR
miRNA loading onto RISC involved in gene silencing by miRNA (GO:0035280)	8	4	> 100	3.17e-10	3.31e-07
small RNA loading onto RISC (GO:0070922)	10	4	> 100	6.41e-10	4.78e-07
pre-miRNA processing (GO:0031054)	13	4	> 100	1.52e-09	9.17e-07
RNA interference (GO:0016246)	15	4	> 100	2.47e-09	1.34e-06
production of miRNAs involved in gene silencing by miRNA (GO:0035196)	29	4	> 100	2.59e-08	9.66e-06
dsRNA processing (GO:0031050)	33	4	> 100	4.17e-08	1.42e-05
production of small RNA involved in gene silencing by RNA (GO:0070918)	33	4	> 100	4.17e-08	1.45e-05
RNA secondary structure unwinding (GO:0010501)	8	3	> 100	1.28e-07	3.65e-05
miRNA-mediated gene silencing by inhibition of translation (GO:0035278)	11	3	> 100	2.82e-07	6.51e-05
RNA-mediated gene silencing by inhibition of translation (GO:0040033)	11	3	> 100	2.82e-07	6.6e-05
skeletal muscle satellite cell migration (GO:1902766)	2	2	> 100	5.36e-06	0.00073
siRNA loading onto RISC involved in RNA interference (GO:0035087)	4	2	> 100	1.34e-05	0.00151
positive regulation of trophoblast cell migration (GO:1901165)	7	2	> 100	3.21e-05	0.00303
negative regulation of monocyte differentiation (GO:0045656)	7	2	> 100	3.21e-05	0.00305
production of siRNA involved in RNA interference (GO:0030422)	8	2	> 100	4.01e-05	0.00361
regulation of protein localization to early endosome (GO:1902965)	9	2	> 100	4.89e-05	0.00419
positive regulation of protein localization to early endosome (GO:1902966)	9	2	> 100	4.89e-05	0.00421
negative regulation of cell size (GO:0045792)	9	2	> 100	4.89e-05	0.00424
cellular response to testosterone stimulus (GO:0071394)	10	2	> 100	5.87e-05	0.00494
prostate gland growth (GO:0060736)	12	2	> 100	8.08e-05	0.0065
positive regulation of protein localization to endosome (GO:1905668)	13	2	> 100	9.32e-05	0.00723
regulation of protein localization to endosome (GO:1905666)	14	2	> 100	0.000106	0.00787
regulation of trophoblast cell migration (GO:1901163)	15	2	> 100	0.000121	0.00847
induction of positive chemotaxis (GO:0050930)	15	2	> 100	0.000121	0.00851
miRNA metabolic process (GO:0010586)	17	2	> 100	0.000151	0.00981
regulation of endothelial cell development (GO:1901550)	17	2	> 100	0.000151	0.00985
cellular response to estrogen stimulus (GO:0071391)	17	2	> 100	0.000151	0.00989
alpha-beta T cell lineage commitment (GO:0002363)	17	2	> 100	0.000151	0.00993
dentate gyrus development (GO:0021542)	17	2	> 100	0.000151	0.00997
regulation of establishment of endothelial barrier (GO:1903140)	17	2	> 100	0.000151	0.01
negative regulation of gene silencing by miRNA (GO:0060965)	19	2	> 100	0.000186	0.0115
regulation of monocyte differentiation (GO:0045655)	19	2	> 100	0.000186	0.0115
mammary gland alveolus development (GO:0060749)	20	2	> 100	0.000204	0.0123
mammary gland lobule development (GO:0061377)	20	2	> 100	0.000204	0.0124
negative regulation of gene silencing by RNA (GO:0060967)	20	2	> 100	0.000204	0.0124
negative regulation of posttranscriptional gene silencing (GO:0060149)	20	2	> 100	0.000204	0.0125
cellular response to platelet-derived growth factor stimulus (GO:0036120)	22	2	93.61	0.000244	0.0143
gene silencing by miRNA (GO:0035195)	45	4	91.53	1.33e-07	3.71e-05
response to platelet-derived growth factor (GO:0036119)	23	2	89.54	0.000265	0.0151
negative regulation of vascular associated smooth muscle cell proliferation (GO:1904706)	23	2	89.54	0.000265	0.0152
regulation of oxidative phosphorylation (GO:0002082)	23	2	89.54	0.000265	0.0153
T cell lineage commitment (GO:0002360)	24	2	85.81	0.000287	0.016
posttranscriptional gene silencing (GO:0016441)	61	5	84.41	4.31e-09	1.98e-06
positive regulation of fibroblast proliferation (GO:0048146)	49	4	84.06	1.83e-07	4.62e-05
negative regulation of cell aging (GO:0090344)	25	2	82.38	0.000309	0.017
positive regulation of transcription from RNA polymerase II promoter in response to stress (GO:0036003)	26	2	79.21	0.000333	0.0179
positive regulation of positive chemotaxis (GO:0050927)	26	2	79.21	0.000333	0.0179
epiboly involved in wound healing (GO:0090505)	26	2	79.21	0.000333	0.0181
regulation of glial cell proliferation (GO:0060251)	26	2	79.21	0.000333	0.0181
regulation of positive chemotaxis (GO:0050926)	27	2	76.28	0.000357	0.0189
epiboly (GO:0090504)	27	2	76.28	0.000357	0.0189
post-transcriptional gene silencing by RNA (GO:0035194)	55	4	74.89	2.83e-07	6.43e-05
response to gonadotropin (GO:0034698)	30	2	68.65	0.000436	0.0221
response to angiotensin (GO:1990776)	30	2	68.65	0.000436	0.0222
negative regulation of cell junction assembly (GO:1901889)	30	2	68.65	0.000436	0.0223
regulation of gene silencing by miRNA (GO:0060964)	46	3	67.16	1.4e-05	0.00154
regulation of intrinsic apoptotic signaling pathway by p53 class mediator (GO:1902253)	31	2	66.44	0.000464	0.023
regulation of cell-substrate junction assembly (GO:0090109)	63	4	65.38	4.75e-07	9.66e-05
regulation of focal adhesion assembly (GO:0051893)	63	4	65.38	4.75e-07	9.79e-05
regulation of posttranscriptional gene silencing (GO:0060147)	48	3	64.36	1.58e-05	0.00173
regulation of aerobic respiration (GO:1903715)	32	2	64.36	0.000492	0.0238
positive regulation of alpha-beta T cell differentiation (GO:0046638)	49	3	63.05	1.67e-05	0.0018
regulation of gene silencing by RNA (GO:0060966)	49	3	63.05	1.67e-05	0.00181
positive regulation of histone acetylation (GO:0035066)	33	2	62.41	0.000522	0.0249
regulation of kidney development (GO:0090183)	33	2	62.41	0.000522	0.0249
regulation of cell-substrate junction organization (GO:0150116)	68	4	60.57	6.35e-07	0.000123
regulation of stem cell population maintenance (GO:2000036)	34	2	60.57	0.000552	0.0262
positive regulation of stress fiber assembly (GO:0051496)	53	3	58.29	2.09e-05	0.00215
ovarian follicle development (GO:0001541)	53	3	58.29	2.09e-05	0.00216
regulation of endothelial cell differentiation (GO:0045601)	36	2	57.21	0.000616	0.0285
regulation of T-helper cell differentiation (GO:0045622)	37	2	55.66	0.000648	0.0295
regulation of cell migration involved in sprouting angiogenesis (GO:0090049)	38	2	54.2	0.000682	0.0303
regulation of stem cell proliferation (GO:0072091)	39	2	52.81	0.000717	0.0312
positive regulation of peptidyl-lysine acetylation (GO:2000758)	39	2	52.81	0.000717	0.0313
regulation of fibroblast proliferation (GO:0048145)	80	4	51.49	1.18e-06	0.000208
cortical cytoskeleton organization (GO:0030865)	60	3	51.49	2.99e-05	0.00291
cellular response to estradiol stimulus (GO:0071392)	40	2	51.49	0.000752	0.0322
response to testosterone (GO:0033574)	40	2	51.49	0.000752	0.0323
cell cycle G1/S phase transition (GO:0044843)	83	4	49.63	1.36e-06	0.000232
positive regulation of actin filament bundle assembly (GO:0032233)	63	3	49.04	3.44e-05	0.00323
gene silencing by RNA (GO:0031047)	85	4	48.46	1.49e-06	0.000241
prostate gland development (GO:0030850)	43	2	47.9	0.000863	0.0357
T cell selection (GO:0045058)	43	2	47.9	0.000863	0.0358
regulation of alpha-beta T cell differentiation (GO:0046637)	66	3	46.81	3.93e-05	0.00356
regulation of histone deacetylation (GO:0031063)	44	2	46.81	0.000902	0.0371
positive regulation of alpha-beta T cell activation (GO:0046635)	68	3	45.43	4.28e-05	0.00377
mitotic cytokinesis (GO:0000281)	68	3	45.43	4.28e-05	0.00379
positive regulation of lipase activity (GO:0060193)	68	3	45.43	4.28e-05	0.00381
endothelial cell migration (GO:0043542)	69	3	44.77	4.46e-05	0.00391
negative regulation of I-kappaB kinase/NF-kappaB signaling (GO:0043124)	47	2	43.82	0.00102	0.0411
regulation of cell aging (GO:0090342)	47	2	43.82	0.00102	0.0412
regulation of myelination (GO:0031641)	48	2	42.91	0.00107	0.0424
regulation of cell-matrix adhesion (GO:0001952)	121	5	42.55	1.13e-07	3.29e-05
regulation of hematopoietic progenitor cell differentiation (GO:1901532)	49	2	42.03	0.00111	0.0437
morphogenesis of an epithelial sheet (GO:0002011)	49	2	42.03	0.00111	0.0439
positive regulation of protein acetylation (GO:1901985)	49	2	42.03	0.00111	0.044
regulation of cellular respiration (GO:0043457)	50	2	41.19	0.00115	0.0452
negative regulation of myeloid leukocyte differentiation (GO:0002762)	51	2	40.38	0.0012	0.0465
regulation of morphogenesis of a branching structure (GO:0060688)	52	2	39.61	0.00124	0.0477
positive regulation of neuron apoptotic process (GO:0043525)	52	2	39.61	0.00124	0.0478
negative regulation of smooth muscle cell proliferation (GO:0048662)	52	2	39.61	0.00124	0.0479
intracellular steroid hormone receptor signaling pathway (GO:0030518)	53	2	38.86	0.00129	0.049
positive regulation of histone modification (GO:0031058)	107	4	38.5	3.61e-06	0.000524
G1/S transition of mitotic cell cycle (GO:0000082)	81	3	38.14	7.08e-05	0.00581
regulation of lipase activity (GO:0060191)	89	3	34.71	9.28e-05	0.00724
epithelial cell migration (GO:0010631)	90	3	34.33	9.58e-05	0.00733
regulation of stress fiber assembly (GO:0051492)	91	3	33.95	9.89e-05	0.00746
epithelium migration (GO:0090132)	93	3	33.22	0.000105	0.00782
positive regulation of T cell differentiation (GO:0045582)	94	3	32.86	0.000109	0.00792
male gonad development (GO:0008584)	96	3	32.18	0.000115	0.00822
regulation of cyclin-dependent protein serine/threonine kinase activity (GO:0000079)	96	3	32.18	0.000115	0.00826
cytoskeleton-dependent cytokinesis (GO:0061640)	97	3	31.85	0.000119	0.00843
regulation of cyclin-dependent protein kinase activity (GO:1904029)	99	3	31.2	0.000126	0.00867
cytokinesis (GO:0000910)	99	3	31.2	0.000126	0.00871
regulation of actomyosin structure organization (GO:0110020)	99	3	31.2	0.000126	0.00875
development of primary female sexual characteristics (GO:0046545)	100	3	30.89	0.00013	0.00885
tissue migration (GO:0090130)	100	3	30.89	0.00013	0.00888
positive regulation of cellular amide metabolic process (GO:0034250)	168	5	30.65	5.5e-07	0.000109
cellular response to hypoxia (GO:0071456)	136	4	30.29	9.07e-06	0.00111
negative regulation of leukocyte differentiation (GO:1902106)	102	3	30.29	0.000137	0.00932
negative regulation of hemopoiesis (GO:1903707)	104	3	29.7	0.000145	0.00973
regulation of actin filament bundle assembly (GO:0032231)	104	3	29.7	0.000145	0.00978
regulation of alpha-beta T cell activation (GO:0046634)	105	3	29.42	0.000149	0.00992
positive regulation of translation (GO:0045727)	142	4	29.01	1.07e-05	0.00126
positive regulation of lymphocyte differentiation (GO:0045621)	107	3	28.87	0.000158	0.0101
cellular response to decreased oxygen levels (GO:0036294)	144	4	28.6	1.13e-05	0.0013
limbic system development (GO:0021761)	110	3	28.08	0.000171	0.0108
glial cell development (GO:0021782)	110	3	28.08	0.000171	0.0108
female sex differentiation (GO:0046660)	115	3	26.86	0.000194	0.0119
cellular response to oxygen levels (GO:0071453)	160	4	25.74	1.69e-05	0.00181
mitotic cell cycle phase transition (GO:0044772)	164	4	25.12	1.86e-05	0.00197
negative regulation of translation (GO:0017148)	165	4	24.96	1.91e-05	0.00201
response to estradiol (GO:0032355)	125	3	24.71	0.000247	0.0144
glial cell differentiation (GO:0010001)	169	4	24.37	2.09e-05	0.00217
response to acid chemical (GO:0001101)	128	3	24.13	0.000264	0.0153
regulation of cell-substrate adhesion (GO:0010810)	215	5	23.95	1.8e-06	0.000282
positive regulation of apoptotic signaling pathway (GO:2001235)	129	3	23.95	0.00027	0.0154
cell cycle phase transition (GO:0044770)	173	4	23.81	2.29e-05	0.00233
branching morphogenesis of an epithelial tube (GO:0048754)	133	3	23.23	0.000295	0.0163
ribonucleoprotein complex assembly (GO:0022618)	181	4	22.76	2.72e-05	0.00266
regulation of histone modification (GO:0031056)	181	4	22.76	2.72e-05	0.00268
regulation of smooth muscle cell proliferation (GO:0048660)	137	3	22.55	0.000321	0.0175
regulation of nervous system process (GO:0031644)	140	3	22.07	0.000342	0.0182
negative regulation of cellular amide metabolic process (GO:0034249)	187	4	22.03	3.08e-05	0.00296
ribonucleoprotein complex subunit organization (GO:0071826)	188	4	21.91	3.14e-05	0.003
positive regulation of leukocyte migration (GO:0002687)	145	3	21.31	0.000378	0.0197
positive regulation of protein-containing complex assembly (GO:0031334)	196	4	21.02	3.69e-05	0.00338
regulation of cell junction assembly (GO:1901888)	198	4	20.8	3.83e-05	0.00349
regulation of cell shape (GO:0008360)	152	3	20.32	0.000433	0.0222
regulation of T cell differentiation (GO:0045580)	152	3	20.32	0.000433	0.0222
T cell differentiation (GO:0030217)	153	3	20.19	0.000441	0.0222
positive regulation of hemopoiesis (GO:1903708)	156	3	19.8	0.000466	0.0228
positive regulation of leukocyte differentiation (GO:1902107)	156	3	19.8	0.000466	0.0229
RNA phosphodiester bond hydrolysis (GO:0090501)	156	3	19.8	0.000466	0.023
RNA catabolic process (GO:0006401)	159	3	19.43	0.000492	0.0239
morphogenesis of a branching epithelium (GO:0061138)	162	3	19.07	0.000519	0.0249
positive regulation of vasculature development (GO:1904018)	162	3	19.07	0.000519	0.025
positive regulation of angiogenesis (GO:0045766)	162	3	19.07	0.000519	0.025
gliogenesis (GO:0042063)	220	4	18.72	5.74e-05	0.00486
regulation of intrinsic apoptotic signaling pathway (GO:2001242)	166	3	18.61	0.000557	0.0263
regulation of translation (GO:0006417)	394	7	18.3	6.23e-08	2.03e-05
regulation of endothelial cell migration (GO:0010594)	169	3	18.28	0.000586	0.0273
regulation of leukocyte differentiation (GO:1902105)	283	5	18.19	6.71e-06	0.000876
response to hypoxia (GO:0001666)	283	5	18.19	6.71e-06	0.000884
regulation of angiogenesis (GO:0045765)	283	5	18.19	6.71e-06	0.000891
regulation of epithelial cell migration (GO:0010632)	228	4	18.07	6.57e-05	0.00542
morphogenesis of a branching structure (GO:0001763)	171	3	18.07	0.000606	0.0282
regulation of vasculature development (GO:1901342)	287	5	17.94	7.18e-06	0.000914
negative regulation of cell adhesion (GO:0007162)	287	5	17.94	7.18e-06	0.000922
pallium development (GO:0021543)	173	3	17.86	0.000627	0.0289
positive regulation of endopeptidase activity (GO:0010950)	174	3	17.75	0.000637	0.0292
regulation of mRNA stability (GO:0043488)	174	3	17.75	0.000637	0.0293
negative regulation of cell development (GO:0010721)	176	3	17.55	0.000658	0.0297
response to decreased oxygen levels (GO:0036293)	296	5	17.39	8.31e-06	0.00103
positive regulation of supramolecular fiber organization (GO:1902905)	178	3	17.36	0.00068	0.0304
regulation of reproductive process (GO:2000241)	179	3	17.26	0.000691	0.0306
regulation of lymphocyte differentiation (GO:0045619)	181	3	17.07	0.000713	0.0312
chromatin remodeling (GO:0006338)	245	4	16.81	8.64e-05	0.00681
regulation of cell size (GO:0008361)	184	3	16.79	0.000747	0.0323
regulation of RNA stability (GO:0043487)	186	3	16.61	0.000771	0.0327
regulation of cell division (GO:0051302)	186	3	16.61	0.000771	0.0328
ameboidal-type cell migration (GO:0001667)	186	3	16.61	0.000771	0.0329
Ras protein signal transduction (GO:0007265)	188	3	16.43	0.000795	0.0335
mitotic cell cycle process (GO:1903047)	506	8	16.28	1.37e-08	5.37e-06
response to ketone (GO:1901654)	190	3	16.26	0.000819	0.0344
positive regulation of peptidase activity (GO:0010952)	191	3	16.17	0.000831	0.0348
response to oxygen levels (GO:0070482)	319	5	16.14	1.19e-05	0.00136
regulation of mRNA catabolic process (GO:0061013)	192	3	16.09	0.000844	0.0352
regulation of cellular amide metabolic process (GO:0034248)	450	7	16.02	1.52e-07	4.17e-05
posttranscriptional regulation of gene expression (GO:0010608)	518	8	15.9	1.64e-08	6.26e-06
small GTPase mediated signal transduction (GO:0007264)	262	4	15.72	0.000112	0.0081
positive regulation of cytoskeleton organization (GO:0051495)	197	3	15.68	0.000908	0.0373
mitotic cell cycle (GO:0000278)	595	9	15.58	1.89e-09	1.1e-06
urogenital system development (GO:0001655)	339	5	15.19	1.59e-05	0.00173
regulation of cysteine-type endopeptidase activity involved in apoptotic process (GO:0043281)	206	3	15	0.00103	0.0412
epithelial cell development (GO:0002064)	207	3	14.92	0.00105	0.0417
regulation of hemopoiesis (GO:1903706)	357	5	14.42	2.03e-05	0.00212
fertilization (GO:0009566)	217	3	14.24	0.0012	0.0466
regulation of leukocyte migration (GO:0002685)	219	3	14.11	0.00123	0.0476
positive regulation of neurogenesis (GO:0050769)	220	3	14.04	0.00124	0.0476
regulation of protein serine/threonine kinase activity (GO:0071900)	368	5	13.99	2.34e-05	0.00235
development of primary sexual characteristics (GO:0045137)	222	3	13.92	0.00128	0.0486
mononuclear cell differentiation (GO:1903131)	297	4	13.87	0.000179	0.0112
positive regulation of cell migration (GO:0030335)	526	7	13.7	4.3e-07	9.23e-05
epithelial tube morphogenesis (GO:0060562)	311	4	13.24	0.000214	0.0128
positive regulation of cell motility (GO:2000147)	550	7	13.11	5.78e-07	0.000113
negative regulation of gene expression (GO:0010629)	874	11	12.96	1.01e-10	1.32e-07
positive regulation of cellular component movement (GO:0051272)	563	7	12.8	6.75e-07	0.000129
positive regulation of locomotion (GO:0040017)	566	7	12.74	6.99e-07	0.000132
negative regulation of cell differentiation (GO:0045596)	648	8	12.71	9.05e-08	2.84e-05
cellular response to lipid (GO:0071396)	488	6	12.66	5.35e-06	0.000736
cell division (GO:0051301)	498	6	12.41	6e-06	0.000804
regulation of cell adhesion (GO:0030155)	748	9	12.39	1.35e-08	5.43e-06
regulation of epithelial cell proliferation (GO:0050678)	336	4	12.26	0.000286	0.0161
negative regulation of intracellular signal transduction (GO:1902532)	508	6	12.16	6.72e-06	0.00087
negative regulation of developmental process (GO:0051093)	882	10	11.68	2.72e-09	1.42e-06
regulation of neurogenesis (GO:0050767)	355	4	11.6	0.000351	0.0187
regulation of apoptotic signaling pathway (GO:2001233)	358	4	11.51	0.000363	0.0191
morphogenesis of an epithelium (GO:0002009)	449	5	11.47	5.98e-05	0.00501
positive regulation of cell adhesion (GO:0045785)	451	5	11.42	6.1e-05	0.00509
leukocyte differentiation (GO:0002521)	361	4	11.41	0.000374	0.0196
positive regulation of proteolysis (GO:0045862)	370	4	11.13	0.00041	0.0212
forebrain development (GO:0030900)	381	4	10.81	0.000458	0.0228
regulation of cellular response to stress (GO:0080135)	671	7	10.74	2.15e-06	0.000328
positive regulation of hydrolase activity (GO:0051345)	576	6	10.73	1.36e-05	0.00152
response to growth factor (GO:0070848)	480	5	10.73	8.17e-05	0.00653
ncRNA processing (GO:0034470)	388	4	10.62	0.00049	0.0239
regulation of cell development (GO:0060284)	494	5	10.42	9.35e-05	0.00722
positive regulation of cellular component biogenesis (GO:0044089)	497	5	10.36	9.61e-05	0.00731
cellular response to organic cyclic compound (GO:0071407)	504	5	10.22	0.000103	0.00766
regulation of protein-containing complex assembly (GO:0043254)	403	4	10.22	0.000564	0.0266
cell cycle process (GO:0022402)	808	8	10.2	4.8e-07	9.65e-05
negative regulation of cell population proliferation (GO:0008285)	709	7	10.17	3.09e-06	0.000461
gland development (GO:0048732)	405	4	10.17	0.000575	0.027
positive regulation of gene expression (GO:0010628)	1122	11	10.1	1.4e-09	8.77e-07
regulation of anatomical structure morphogenesis (GO:0022603)	925	9	10.02	8.28e-08	2.65e-05
regulation of endopeptidase activity (GO:0052548)	419	4	9.83	0.000652	0.0296
ribonucleoprotein complex biogenesis (GO:0022613)	421	4	9.78	0.000664	0.0299
reproductive structure development (GO:0048608)	423	4	9.74	0.000676	0.0304
regulation of cell motility (GO:2000145)	953	9	9.72	1.07e-07	3.21e-05
reproductive system development (GO:0061458)	426	4	9.67	0.000694	0.0306
regulation of nervous system development (GO:0051960)	433	4	9.51	0.000737	0.032
regulation of DNA-binding transcription factor activity (GO:0051090)	434	4	9.49	0.000743	0.0322
regulation of multicellular organismal development (GO:2000026)	1303	12	9.48	3.37e-10	3.3e-07
response to wounding (GO:0009611)	435	4	9.47	0.00075	0.0323
positive regulation of cellular catabolic process (GO:0031331)	440	4	9.36	0.000782	0.0331
regulation of locomotion (GO:0040012)	997	9	9.3	1.56e-07	4.22e-05
tube morphogenesis (GO:0035239)	664	6	9.3	3.02e-05	0.00293
tissue morphogenesis (GO:0048729)	557	5	9.24	0.000163	0.0104
regulation of cell migration (GO:0030334)	895	8	9.2	1.03e-06	0.000186
regulation of peptidase activity (GO:0052547)	448	4	9.19	0.000836	0.0349
regulation of cell-cell adhesion (GO:0022407)	450	4	9.15	0.00085	0.0353
cellular response to growth factor stimulus (GO:0071363)	452	4	9.11	0.000864	0.0356
regulation of cellular component movement (GO:0051270)	1028	9	9.02	2.02e-07	4.88e-05
response to lipid (GO:0033993)	807	7	8.93	7.2e-06	0.00091
positive regulation of cell population proliferation (GO:0008284)	924	8	8.92	1.31e-06	0.000226
negative regulation of biosynthetic process (GO:0009890)	1619	14	8.9	8.93e-12	3.5e-08
neuron projection morphogenesis (GO:0048812)	463	4	8.9	0.000944	0.0384
epithelial cell differentiation (GO:0030855)	583	5	8.83	0.000202	0.0123
plasma membrane bounded cell projection morphogenesis (GO:0120039)	467	4	8.82	0.000975	0.0396
negative regulation of cellular macromolecule biosynthetic process (GO:2000113)	1521	13	8.8	9.65e-11	1.38e-07
cell projection morphogenesis (GO:0048858)	471	4	8.75	0.00101	0.0407
negative regulation of macromolecule biosynthetic process (GO:0010558)	1531	13	8.74	1.05e-10	1.26e-07
cellular response to hormone stimulus (GO:0032870)	473	4	8.71	0.00102	0.0413
ncRNA metabolic process (GO:0034660)	474	4	8.69	0.00103	0.0413
negative regulation of transcription by RNA polymerase II (GO:0000122)	956	8	8.62	1.69e-06	0.000268
positive regulation of intracellular signal transduction (GO:1902533)	973	8	8.47	1.93e-06	0.000297
negative regulation of cellular biosynthetic process (GO:0031327)	1590	13	8.42	1.67e-10	1.87e-07
regulation of anatomical structure size (GO:0090066)	489	4	8.42	0.00115	0.0452
cell part morphogenesis (GO:0032990)	490	4	8.41	0.00116	0.0455
negative regulation of multicellular organismal process (GO:0051241)	996	8	8.27	2.3e-06	0.000346
positive regulation of apoptotic process (GO:0043065)	504	4	8.17	0.00129	0.049
regulation of protein kinase activity (GO:0045859)	641	5	8.03	0.000312	0.0171
regulation of cell cycle (GO:0051726)	1058	8	7.79	3.59e-06	0.000526
cell cycle (GO:0007049)	1208	9	7.67	7.85e-07	0.000145
regulation of cell cycle process (GO:0010564)	681	5	7.56	0.000411	0.0212
regulation of cell population proliferation (GO:0042127)	1646	12	7.51	4.82e-09	2.16e-06
negative regulation of cellular protein metabolic process (GO:0032269)	965	7	7.47	2.29e-05	0.00231
positive regulation of cellular protein metabolic process (GO:0032270)	1392	10	7.4	2.02e-07	4.94e-05
positive regulation of cell differentiation (GO:0045597)	835	6	7.4	0.000107	0.0079
response to organic cyclic compound (GO:0014070)	842	6	7.34	0.000112	0.00808
positive regulation of protein modification process (GO:0031401)	984	7	7.33	2.59e-05	0.00257
negative regulation of RNA metabolic process (GO:0051253)	1410	10	7.3	2.27e-07	5.4e-05
regulation of cellular catabolic process (GO:0031329)	855	6	7.23	0.000122	0.00855
tube development (GO:0035295)	857	6	7.21	0.000124	0.00862
negative regulation of nucleic acid-templated transcription (GO:1903507)	1300	9	7.13	1.45e-06	0.000241
negative regulation of RNA biosynthetic process (GO:1902679)	1302	9	7.12	1.47e-06	0.000239
negative regulation of apoptotic process (GO:0043066)	876	6	7.05	0.000139	0.00942
regulation of response to stress (GO:0080134)	1317	9	7.04	1.61e-06	0.000258
regulation of proteolysis (GO:0030162)	735	5	7.01	0.000582	0.0272
epithelium development (GO:0060429)	1031	7	6.99	3.5e-05	0.00326
negative regulation of protein metabolic process (GO:0051248)	1033	7	6.98	3.54e-05	0.00328
regulation of transferase activity (GO:0051338)	887	6	6.97	0.000149	0.00996
intracellular signal transduction (GO:0035556)	1480	10	6.96	3.56e-07	7.76e-05
positive regulation of protein metabolic process (GO:0051247)	1479	10	6.96	3.54e-07	7.82e-05
negative regulation of cellular metabolic process (GO:0031324)	2525	17	6.93	2.65e-13	2.08e-09
response to hormone (GO:0009725)	745	5	6.91	0.000618	0.0286
negative regulation of programmed cell death (GO:0043069)	895	6	6.9	0.000157	0.0101
negative regulation of nucleobase-containing compound metabolic process (GO:0045934)	1511	10	6.82	4.32e-07	9.15e-05
regulation of kinase activity (GO:0043549)	760	5	6.77	0.000677	0.0303
positive regulation of transcription by RNA polymerase II (GO:0045944)	1232	8	6.69	1.1e-05	0.00128
negative regulation of nitrogen compound metabolic process (GO:0051172)	2358	15	6.55	6.98e-11	1.22e-07
regulation of cellular component biogenesis (GO:0044087)	946	6	6.53	0.000212	0.0127
positive regulation of developmental process (GO:0051094)	1268	8	6.5	1.36e-05	0.00152
positive regulation of multicellular organismal process (GO:0051240)	1428	9	6.49	3.15e-06	0.000465
regulation of developmental process (GO:0050793)	2397	15	6.44	8.83e-11	1.38e-07
positive regulation of catalytic activity (GO:0043085)	1136	7	6.35	6.47e-05	0.00537
positive regulation of cellular biosynthetic process (GO:0031328)	1985	12	6.23	3.97e-08	1.41e-05
regulation of catabolic process (GO:0009894)	994	6	6.22	0.000277	0.0157
negative regulation of cell death (GO:0060548)	995	6	6.21	0.000278	0.0157
regulation of hydrolase activity (GO:0051336)	1002	6	6.17	0.000289	0.0161
regulation of cellular protein metabolic process (GO:0032268)	2360	14	6.11	1.37e-09	8.96e-07
positive regulation of biosynthetic process (GO:0009891)	2021	12	6.11	4.85e-08	1.62e-05
regulation of protein modification process (GO:0031399)	1517	9	6.11	5.17e-06	0.000724
regulation of intracellular signal transduction (GO:1902531)	1689	10	6.1	1.2e-06	0.00021
regulation of cell differentiation (GO:0045595)	1520	9	6.1	5.26e-06	0.000729
negative regulation of macromolecule metabolic process (GO:0010605)	2736	16	6.02	2.78e-11	8.72e-08
positive regulation of macromolecule biosynthetic process (GO:0010557)	1883	11	6.02	2.94e-07	6.57e-05
cellular response to oxygen-containing compound (GO:1901701)	1031	6	5.99	0.000337	0.018
cell migration (GO:0016477)	868	5	5.93	0.00123	0.0475
regulation of phosphorylation (GO:0042325)	1233	7	5.85	0.000108	0.00794
positive regulation of RNA metabolic process (GO:0051254)	1765	10	5.83	1.8e-06	0.00028
negative regulation of signal transduction (GO:0009968)	1239	7	5.82	0.000112	0.00807
negative regulation of response to stimulus (GO:0048585)	1600	9	5.79	8e-06	0.001
regulation of protein metabolic process (GO:0051246)	2526	14	5.71	3.37e-09	1.6e-06
regulation of protein phosphorylation (GO:0001932)	1086	6	5.69	0.000444	0.0223
regulation of immune system process (GO:0002682)	1450	8	5.68	3.58e-05	0.0033
response to abiotic stimulus (GO:0009628)	1090	6	5.67	0.000453	0.0227
positive regulation of nucleic acid-templated transcription (GO:1903508)	1637	9	5.66	9.63e-06	0.00117
positive regulation of RNA biosynthetic process (GO:1902680)	1643	9	5.64	9.92e-06	0.00118
tissue development (GO:0009888)	1663	9	5.57	1.09e-05	0.00128
regulation of multicellular organismal process (GO:0051239)	2618	14	5.51	5.4e-09	2.35e-06
positive regulation of signal transduction (GO:0009967)	1503	8	5.48	4.63e-05	0.00403
cellular response to stress (GO:0033554)	1522	8	5.41	5.07e-05	0.00432
negative regulation of cell communication (GO:0010648)	1335	7	5.4	0.000178	0.0112
negative regulation of signaling (GO:0023057)	1340	7	5.38	0.000182	0.0113
positive regulation of nucleobase-containing compound metabolic process (GO:0045935)	1949	10	5.28	4.44e-06	0.000632
positive regulation of response to stimulus (GO:0048584)	2153	11	5.26	1.13e-06	0.000202
regulation of phosphate metabolic process (GO:0019220)	1378	7	5.23	0.000217	0.0129
regulation of phosphorus metabolic process (GO:0051174)	1380	7	5.22	0.000219	0.0129
regulation of apoptotic process (GO:0042981)	1422	7	5.07	0.000263	0.0153
regulation of programmed cell death (GO:0043067)	1451	7	4.97	0.000298	0.0164
generation of neurons (GO:0048699)	1248	6	4.95	0.000926	0.0379
positive regulation of cell communication (GO:0010647)	1671	8	4.93	9.84e-05	0.00745
positive regulation of signaling (GO:0023056)	1676	8	4.92	0.0001	0.00753
positive regulation of macromolecule metabolic process (GO:0010604)	3438	16	4.79	9.17e-10	6.53e-07
response to oxygen-containing compound (GO:1901700)	1509	7	4.78	0.000379	0.0197
regulation of transcription by RNA polymerase II (GO:0006357)	2597	12	4.76	7.76e-07	0.000145
positive regulation of molecular function (GO:0044093)	1522	7	4.74	0.000399	0.0207
response to endogenous stimulus (GO:0009719)	1325	6	4.66	0.00126	0.0483
regulation of cellular biosynthetic process (GO:0031326)	4113	18	4.51	3.29e-11	8.6e-08
regulation of cell death (GO:0010941)	1597	7	4.51	0.000534	0.0254
regulation of cellular macromolecule biosynthetic process (GO:2000112)	3925	17	4.46	3.74e-10	3.45e-07
regulation of biosynthetic process (GO:0009889)	4172	18	4.44	4.22e-11	8.27e-08
regulation of macromolecule biosynthetic process (GO:0010556)	3953	17	4.43	4.2e-10	3.65e-07
positive regulation of cellular metabolic process (GO:0031325)	3255	14	4.43	9.26e-08	2.85e-05
regulation of RNA metabolic process (GO:0051252)	3724	16	4.42	3.08e-09	1.56e-06
positive regulation of metabolic process (GO:0009893)	3741	16	4.4	3.31e-09	1.62e-06
positive regulation of nitrogen compound metabolic process (GO:0051173)	3053	13	4.38	4.7e-07	9.82e-05
cell development (GO:0048468)	1649	7	4.37	0.000648	0.0296
anatomical structure morphogenesis (GO:0009653)	2180	9	4.25	9.51e-05	0.0073
regulation of nucleic acid-templated transcription (GO:1903506)	3430	14	4.2	1.82e-07	4.68e-05
regulation of RNA biosynthetic process (GO:2001141)	3439	14	4.19	1.88e-07	4.68e-05
regulation of nucleobase-containing compound metabolic process (GO:0019219)	3973	16	4.15	8.2e-09	3.38e-06
regulation of catalytic activity (GO:0050790)	2339	9	3.96	0.000165	0.0104
cell surface receptor signaling pathway (GO:0007166)	2083	8	3.95	0.000454	0.0227
regulation of gene expression (GO:0010468)	4783	18	3.88	4.58e-10	3.78e-07
regulation of signal transduction (GO:0009966)	2934	11	3.86	2.39e-05	0.00238
negative regulation of cellular process (GO:0048523)	4821	18	3.84	5.26e-10	4.12e-07
regulation of localization (GO:0032879)	2716	10	3.79	8.37e-05	0.00666
regulation of response to stimulus (GO:0048583)	3909	14	3.69	9.68e-07	0.000176
positive regulation of cellular process (GO:0048522)	5664	20	3.64	6.29e-12	3.29e-08
cellular component assembly (GO:0022607)	2320	8	3.55	0.00094	0.0384
negative regulation of biological process (GO:0048519)	5234	18	3.54	2.19e-09	1.23e-06
response to organic substance (GO:0010033)	2657	9	3.49	0.000437	0.0221
regulation of cell communication (GO:0010646)	3300	11	3.43	7.33e-05	0.00596
regulation of signaling (GO:0023051)	3316	11	3.42	7.68e-05	0.0062
regulation of molecular function (GO:0065009)	3046	10	3.38	0.000223	0.0131
positive regulation of biological process (GO:0048518)	6162	20	3.34	3.38e-11	7.58e-08
animal organ development (GO:0048513)	3137	10	3.28	0.000286	0.0161
regulation of cellular metabolic process (GO:0031323)	5983	19	3.27	9.34e-10	6.36e-07
signal transduction (GO:0007165)	4788	15	3.23	1.45e-06	0.000239
regulation of nitrogen compound metabolic process (GO:0051171)	5586	17	3.13	1.11e-07	3.29e-05
response to stress (GO:0006950)	3336	10	3.09	0.000477	0.0233
regulation of biological quality (GO:0065008)	3704	11	3.06	0.000216	0.0129
regulation of primary metabolic process (GO:0080090)	5747	17	3.05	1.75e-07	4.65e-05
regulation of macromolecule metabolic process (GO:0060255)	6133	18	3.02	3.38e-08	1.23e-05
signaling (GO:0023052)	5125	15	3.01	3.63e-06	0.000523
cell differentiation (GO:0030154)	3483	10	2.96	0.000681	0.0303
cell communication (GO:0007154)	5228	15	2.95	4.75e-06	0.00067
regulation of metabolic process (GO:0019222)	6654	19	2.94	6.71e-09	2.84e-06
cellular component organization (GO:0016043)	5314	15	2.91	5.91e-06	0.000799
cellular developmental process (GO:0048869)	3548	10	2.9	0.000792	0.0335
cellular component organization or biogenesis (GO:0071840)	5517	15	2.8	9.75e-06	0.00117
cellular macromolecule metabolic process (GO:0044260)	4497	12	2.75	0.00025	0.0145
multicellular organism development (GO:0007275)	4564	12	2.71	0.000289	0.0161
system development (GO:0048731)	4222	11	2.68	0.000709	0.0311
anatomical structure development (GO:0048856)	5062	13	2.64	0.000154	0.00993
developmental process (GO:0032502)	5613	14	2.57	8.46e-05	0.0067
cellular response to stimulus (GO:0051716)	6426	15	2.4	7.23e-05	0.0059
macromolecule metabolic process (GO:0043170)	5830	13	2.3	0.000702	0.0309
regulation of cellular process (GO:0050794)	11176	20	1.84	8.8e-06	0.00109
regulation of biological process (GO:0050789)	11639	20	1.77	1.27e-05	0.00144
biological regulation (GO:0065007)	12355	20	1.67	4.16e-05	0.00373
