# Supplementary material for: Investigation of Sperm and Seminal Plasma Candidate MicroRNAs of Bulls with Differing Fertility and In Silico Prediction of miRNA-mRNA Interaction Network of Reproductive Function
Source: Animals (Basel). 2022 Sep 9;12(18):2360. doi: 10.3390/ani12182360 (PMC9495167; doi:10.3390/ani12182360)
Supplement: Supplementary file 1 [file animals-12-02360-s001.zip › Supplementary File S5.xlsx]

## Sheet: DownReg_miRNA_Targets
ID	Accession	Target	TargetID	Experiment
hsa-mir-99a-5p	MIMAT0000097	ADCY9	115	CLASH
hsa-mir-99a-5p	MIMAT0000097	AP2B1	163	CLASH
hsa-mir-99a-5p	MIMAT0000097	AKT1	207	Luciferase reporter assay
hsa-mir-99a-5p	MIMAT0000097	APEX1	328	CLASH
hsa-mir-99a-5p	MIMAT0000097	ATP1A1	476	CLASH
hsa-mir-99a-5p	MIMAT0000097	ATP5E	514	CLASH
hsa-mir-99a-5p	MIMAT0000097	CAPNS1	826	CLASH//Luciferase reporter assay//qRT-PCR//Western blot
hsa-mir-99a-5p	MIMAT0000097	COL4A1	1282	CLASH
hsa-mir-99a-5p	MIMAT0000097	DDX3X	1654	CLASH
hsa-mir-99a-5p	MIMAT0000097	DHCR24	1718	CLASH
hsa-mir-99a-5p	MIMAT0000097	DLD	1738	CLASH
hsa-mir-99a-5p	MIMAT0000097	E4F1	1877	CLASH
hsa-mir-99a-5p	MIMAT0000097	EIF5A	1984	CLASH
hsa-mir-99a-5p	MIMAT0000097	MARK2	2011	CLASH
hsa-mir-99a-5p	MIMAT0000097	EXTL3	2137	CLASH
hsa-mir-99a-5p	MIMAT0000097	FGFR3	2261	Luciferase reporter assay//qRT-PCR//Reporter assay//Western blot
hsa-mir-99a-5p	MIMAT0000097	FKBP5	2289	FACS//Luciferase reporter assay//qRT-PCR//Western blot
hsa-mir-99a-5p	MIMAT0000097	FOSL2	2355	CLASH
hsa-mir-99a-5p	MIMAT0000097	MTOR	2475	ChIP-seq//FACS//Flow//Immunoblot//Immunohistochemistry//Immunoprecipitaion//Luciferase reporter assay//Microarray//qRT-PCR//Reporter assay//Western blot
hsa-mir-99a-5p	MIMAT0000097	GLUD1	2746	CLASH
hsa-mir-99a-5p	MIMAT0000097	GNAL	2774	CLASH
hsa-mir-99a-5p	MIMAT0000097	GOLGA3	2802	CLASH
hsa-mir-99a-5p	MIMAT0000097	GTF2H1	2965	CLASH
hsa-mir-99a-5p	MIMAT0000097	GTF2I	2969	CLASH
hsa-mir-99a-5p	MIMAT0000097	HADHB	3032	CLASH
hsa-mir-99a-5p	MIMAT0000097	HOXA1	3198	Luciferase reporter assay//Microarray//qRT-PCR//Western blot
hsa-mir-99a-5p	MIMAT0000097	IFIT3	3437	HITS-CLIP
hsa-mir-99a-5p	MIMAT0000097	IGF1R	3480	Immunoblot//Luciferase reporter assay//qRT-PCR//Western blot
hsa-mir-99a-5p	MIMAT0000097	MEF2D	4209	Sequencing
hsa-mir-99a-5p	MIMAT0000097	COX2	4513	CLASH
hsa-mir-99a-5p	MIMAT0000097	ND3	4537	CLASH
hsa-mir-99a-5p	MIMAT0000097	MYL2	4633	CLASH
hsa-mir-99a-5p	MIMAT0000097	NDUFA2	4695	CLASH
hsa-mir-99a-5p	MIMAT0000097	NFE2L1	4779	CLASH
hsa-mir-99a-5p	MIMAT0000097	ORC5	5001	CLASH
hsa-mir-99a-5p	MIMAT0000097	P2RY11	5032	CLASH
hsa-mir-99a-5p	MIMAT0000097	SERPINE1	5054	Luciferase reporter assay
hsa-mir-99a-5p	MIMAT0000097	PLSCR1	5359	CLASH
hsa-mir-99a-5p	MIMAT0000097	PPM1A	5494	CLASH
hsa-mir-99a-5p	MIMAT0000097	PPP1CB	5500	Microarray//qRT-PCR
hsa-mir-99a-5p	MIMAT0000097	MAPK6	5597	CLASH
hsa-mir-99a-5p	MIMAT0000097	PSMA2	5683	CLASH
hsa-mir-99a-5p	MIMAT0000097	RAD51C	5889	CLASH
hsa-mir-99a-5p	MIMAT0000097	RARS	5917	CLASH
hsa-mir-99a-5p	MIMAT0000097	RB1	5925	CLASH
hsa-mir-99a-5p	MIMAT0000097	RCN2	5955	CLASH
hsa-mir-99a-5p	MIMAT0000097	RPL37A	6168	CLASH
hsa-mir-99a-5p	MIMAT0000097	RPL36A	6173	CLASH
hsa-mir-99a-5p	MIMAT0000097	RPS6	6194	CLASH
hsa-mir-99a-5p	MIMAT0000097	RPS15	6209	CLASH
hsa-mir-99a-5p	MIMAT0000097	RPS26	6231	CLASH
hsa-mir-99a-5p	MIMAT0000097	SALL2	6297	CLASH
hsa-mir-99a-5p	MIMAT0000097	SEC13	6396	CLASH
hsa-mir-99a-5p	MIMAT0000097	SKI	6497	Sequencing
hsa-mir-99a-5p	MIMAT0000097	SRPK1	6732	CLASH
hsa-mir-99a-5p	MIMAT0000097	TUBG1	7283	CLASH
hsa-mir-99a-5p	MIMAT0000097	TYMS	7298	CLASH
hsa-mir-99a-5p	MIMAT0000097	UBB	7314	CLASH
hsa-mir-99a-5p	MIMAT0000097	CCDC6	8030	CLASH
hsa-mir-99a-5p	MIMAT0000097	CUL3	8452	CLASH
hsa-mir-99a-5p	MIMAT0000097	CUL2	8453	CLASH
hsa-mir-99a-5p	MIMAT0000097	SMARCA5	8467	Luciferase reporter assay//Microarray//PAR-CLIP//qRT-PCR//Western blot
hsa-mir-99a-5p	MIMAT0000097	DDX18	8886	CLASH
hsa-mir-99a-5p	MIMAT0000097	MTMR3	8897	Luciferase reporter assay//qRT-PCR//Western blot
hsa-mir-99a-5p	MIMAT0000097	DNAJA3	9093	CLASH
hsa-mir-99a-5p	MIMAT0000097	ITM2B	9445	CLASH
hsa-mir-99a-5p	MIMAT0000097	RASAL2	9462	CLASH
hsa-mir-99a-5p	MIMAT0000097	PUM1	9698	CLASH
hsa-mir-99a-5p	MIMAT0000097	DDX46	9879	CLASH
hsa-mir-99a-5p	MIMAT0000097	MED12	9968	CLASH
hsa-mir-99a-5p	MIMAT0000097	UBA2	10054	CLASH
hsa-mir-99a-5p	MIMAT0000097	CTDSPL	10217	Luciferase reporter assay
hsa-mir-99a-5p	MIMAT0000097	TRIB1	10221	PAR-CLIP//Sequencing
hsa-mir-99a-5p	MIMAT0000097	NPM3	10360	CLASH
hsa-mir-99a-5p	MIMAT0000097	CERS1	10715	CLASH
hsa-mir-99a-5p	MIMAT0000097	SRSF10	10772	CLASH
hsa-mir-99a-5p	MIMAT0000097	LMAN2	10960	CLASH
hsa-mir-99a-5p	MIMAT0000097	AKAP2	11217	CLASH
hsa-mir-99a-5p	MIMAT0000097	VPS45	11311	CLASH
hsa-mir-99a-5p	MIMAT0000097	DDX42	11325	CLASH
hsa-mir-99a-5p	MIMAT0000097	MON1B	22879	CLASH
hsa-mir-99a-5p	MIMAT0000097	SNRNP200	23020	CLASH
hsa-mir-99a-5p	MIMAT0000097	TNRC6B	23112	CLASH
hsa-mir-99a-5p	MIMAT0000097	AGO1	26523	CLASH
hsa-mir-99a-5p	MIMAT0000097	AGO2	27161	Luciferase reporter assay//qRT-PCR//Sequencing//Western blot
hsa-mir-99a-5p	MIMAT0000097	COQ2	27235	Sequencing
hsa-mir-99a-5p	MIMAT0000097	NFU1	27247	CLASH
hsa-mir-99a-5p	MIMAT0000097	SMPDL3B	27293	PAR-CLIP
hsa-mir-99a-5p	MIMAT0000097	TRIB2	28951	Luciferase reporter assay
hsa-mir-99a-5p	MIMAT0000097	N6AMT1	29104	CLASH
hsa-mir-99a-5p	MIMAT0000097	BRD7	29117	CLASH
hsa-mir-99a-5p	MIMAT0000097	UQCR10	29796	CLASH
hsa-mir-99a-5p	MIMAT0000097	GRHL1	29841	Microarray//qRT-PCR
hsa-mir-99a-5p	MIMAT0000097	NOX4	50507	Luciferase reporter assay//qRT-PCR//Western blot
hsa-mir-99a-5p	MIMAT0000097	GDE1	51573	CLASH
hsa-mir-99a-5p	MIMAT0000097	MRPS33	51650	CLASH
hsa-mir-99a-5p	MIMAT0000097	TPPP3	51673	CLASH
hsa-mir-99a-5p	MIMAT0000097	NDE1	54820	CLASH
hsa-mir-99a-5p	MIMAT0000097	TTC38	55020	CLASH
hsa-mir-99a-5p	MIMAT0000097	RAVER2	55225	Immunoprecipitaion//Luciferase reporter assay//Western blot
hsa-mir-99a-5p	MIMAT0000097	SYNJ2BP	55333	CLASH
hsa-mir-99a-5p	MIMAT0000097	N4BP2	55728	CLASH
hsa-mir-99a-5p	MIMAT0000097	TMEM30A	55754	PAR-CLIP
hsa-mir-99a-5p	MIMAT0000097	CBWD1	55871	CLASH
hsa-mir-99a-5p	MIMAT0000097	JPH1	56704	CLASH
hsa-mir-99a-5p	MIMAT0000097	SPIRE1	56907	CLASH
hsa-mir-99a-5p	MIMAT0000097	TOMM22	56993	CLASH
hsa-mir-99a-5p	MIMAT0000097	ADGRG6	57211	CLASH
hsa-mir-99a-5p	MIMAT0000097	POGK	57645	CLASH
hsa-mir-99a-5p	MIMAT0000097	ZBTB4	57659	CLASH
hsa-mir-99a-5p	MIMAT0000097	SUDS3	64426	CLASH
hsa-mir-99a-5p	MIMAT0000097	STEAP4	79689	CLASH
hsa-mir-99a-5p	MIMAT0000097	FOXRED2	80020	CLASH
hsa-mir-99a-5p	MIMAT0000097	CTC1	80169	CLASH
hsa-mir-99a-5p	MIMAT0000097	DDHD1	80821	CLASH
hsa-mir-99a-5p	MIMAT0000097	MCM8	84515	CLASH
hsa-mir-99a-5p	MIMAT0000097	KBTBD8	84541	PAR-CLIP
hsa-mir-99a-5p	MIMAT0000097	ADO	84890	CLASH
hsa-mir-99a-5p	MIMAT0000097	UTP4	84916	CLASH
hsa-mir-99a-5p	MIMAT0000097	TMEM209	84928	CLASH
hsa-mir-99a-5p	MIMAT0000097	ORMDL1	94101	CLASH
hsa-mir-99a-5p	MIMAT0000097	LRIG3	121227	CLASH
hsa-mir-99a-5p	MIMAT0000097	WHAMM	123720	CLASH
hsa-mir-99a-5p	MIMAT0000097	METTL23	124512	CLASH
hsa-mir-99a-5p	MIMAT0000097	SGPP2	130367	CLASH
hsa-mir-99a-5p	MIMAT0000097	DOCK11	139818	CLASH
hsa-mir-99a-5p	MIMAT0000097	RNF187	149603	CLASH
hsa-mir-99a-5p	MIMAT0000097	RUNDC3B	154661	CLASH
hsa-mir-99a-5p	MIMAT0000097	FAM171B	165215	CLASH
hsa-mir-99a-5p	MIMAT0000097	ZNF367	195828	CLASH
hsa-mir-99a-5p	MIMAT0000097	GXYLT1	283464	CLASH
hsa-mir-99a-5p	MIMAT0000097	RPL7L1	285855	CLASH
hsa-mir-99a-5p	MIMAT0000097	GTF2H2C	728340	CLASH
hsa-mir-101-3p	MIMAT0000099	ACVR2B	93	Sequencing
hsa-mir-101-3p	MIMAT0000099	AP1G1	164	PAR-CLIP//Sequencing
hsa-mir-101-3p	MIMAT0000099	AMD1	262	HITS-CLIP
hsa-mir-101-3p	MIMAT0000099	XIAP	331	Sequencing
hsa-mir-101-3p	MIMAT0000099	BIRC5	332	Sequencing
hsa-mir-101-3p	MIMAT0000099	APP	351	Luciferase reporter assay//PAR-CLIP//qRT-PCR//Western blot
hsa-mir-101-3p	MIMAT0000099	RHOA	387	Luciferase reporter assay//qRT-PCR//Western blot
hsa-mir-101-3p	MIMAT0000099	ATM	472	Luciferase reporter assay//qRT-PCR
hsa-mir-101-3p	MIMAT0000099	ATP5B	506	qRT-PCR//Reporter assay//Western blot
hsa-mir-101-3p	MIMAT0000099	NKX3-2	579	HITS-CLIP
hsa-mir-101-3p	MIMAT0000099	CCND1	595	Western blot
hsa-mir-101-3p	MIMAT0000099	BCL9	607	Sequencing
hsa-mir-101-3p	MIMAT0000099	PRDM1	639	Chromatin immunoprecipitation//Immunoblot//Luciferase reporter assay//Microarray//qRT-PCR
hsa-mir-101-3p	MIMAT0000099	ZFP36L2	678	PAR-CLIP
hsa-mir-101-3p	MIMAT0000099	CAPN2	824	Sequencing
hsa-mir-101-3p	MIMAT0000099	CAPZB	832	PAR-CLIP
hsa-mir-101-3p	MIMAT0000099	RUNX1	861	Luciferase reporter assay//qRT-PCR//Western blot
hsa-mir-101-3p	MIMAT0000099	CCNF	899	PAR-CLIP
hsa-mir-101-3p	MIMAT0000099	CD81	975	PAR-CLIP
hsa-mir-101-3p	MIMAT0000099	CDH5	1003	Luciferase reporter assay//Western blot
hsa-mir-101-3p	MIMAT0000099	CDK8	1024	Luciferase reporter assay//Western blot
hsa-mir-101-3p	MIMAT0000099	CDKN1A	1026	PAR-CLIP
hsa-mir-101-3p	MIMAT0000099	CFTR	1080	Immunoblot//Immunohistochemistry//Luciferase reporter assay//qRT-PCR
hsa-mir-101-3p	MIMAT0000099	KLF6	1316	Immunofluorescence//Immunoprecipitaion//Luciferase reporter assay//qRT-PCR//Western blot
hsa-mir-101-3p	MIMAT0000099	COX10	1352	PAR-CLIP
hsa-mir-101-3p	MIMAT0000099	CPS1	1373	PAR-CLIP
hsa-mir-101-3p	MIMAT0000099	CTNNB1	1499	Western blot
hsa-mir-101-3p	MIMAT0000099	DCTD	1635	Sequencing
hsa-mir-101-3p	MIMAT0000099	DYNC1LI2	1783	PAR-CLIP
hsa-mir-101-3p	MIMAT0000099	DNMT3A	1788	Immunohistochemistry//Luciferase reporter assay//qRT-PCR//Western blot
hsa-mir-101-3p	MIMAT0000099	DSC1	1823	PAR-CLIP
hsa-mir-101-3p	MIMAT0000099	DUSP1	1843	Luciferase reporter assay//qRT-PCR//Western blot
hsa-mir-101-3p	MIMAT0000099	E2F3	1871	Sequencing
hsa-mir-101-3p	MIMAT0000099	EIF4G2	1982	PAR-CLIP
hsa-mir-101-3p	MIMAT0000099	ELAVL2	1993	Sequencing
hsa-mir-101-3p	MIMAT0000099	ELAVL3	1995	HITS-CLIP
hsa-mir-101-3p	MIMAT0000099	NR2F6	2063	PAR-CLIP
hsa-mir-101-3p	MIMAT0000099	EXTL3	2137	PAR-CLIP
hsa-mir-101-3p	MIMAT0000099	EYA1	2138	Luciferase reporter assay//Western blot
hsa-mir-101-3p	MIMAT0000099	EZH2	2146	Flow//Immunoblot//Immunohistochemistry//Luciferase reporter assay//Microarray//Northern blot//qRT-PCR//QRTPCR//Reporter assay//Western blot
hsa-mir-101-3p	MIMAT0000099	FBN2	2201	Western blot
hsa-mir-101-3p	MIMAT0000099	FGF2	2247	PAR-CLIP
hsa-mir-101-3p	MIMAT0000099	FMR1	2332	Luciferase reporter assay
hsa-mir-101-3p	MIMAT0000099	FOS	2353	Luciferase reporter assay//qRT-PCR//Western blot
hsa-mir-101-3p	MIMAT0000099	MTOR	2475	Flow//Luciferase reporter assay//qRT-PCR//Western blot
hsa-mir-101-3p	MIMAT0000099	GCLC	2729	Microarray
hsa-mir-101-3p	MIMAT0000099	GNB1	2782	PAR-CLIP//Sequencing
hsa-mir-101-3p	MIMAT0000099	MKNK2	2872	Sequencing
hsa-mir-101-3p	MIMAT0000099	GRIK3	2899	HITS-CLIP//PAR-CLIP
hsa-mir-101-3p	MIMAT0000099	GRSF1	2926	Luciferase reporter assay
hsa-mir-101-3p	MIMAT0000099	HFE	3077	PAR-CLIP
hsa-mir-101-3p	MIMAT0000099	MNX1	3110	PAR-CLIP//Sequencing
hsa-mir-101-3p	MIMAT0000099	HNRNPAB	3182	PAR-CLIP
hsa-mir-101-3p	MIMAT0000099	HNRNPF	3185	PAR-CLIP
hsa-mir-101-3p	MIMAT0000099	HNRNPU	3192	PAR-CLIP
hsa-mir-101-3p	MIMAT0000099	HOXA9	3205	Sequencing
hsa-mir-101-3p	MIMAT0000099	DNAJA1	3301	PAR-CLIP
hsa-mir-101-3p	MIMAT0000099	HSP90AA1	3320	PAR-CLIP
hsa-mir-101-3p	MIMAT0000099	ITGA3	3675	Luciferase reporter assay//qRT-PCR//Western blot
hsa-mir-101-3p	MIMAT0000099	JAK2	3717	Flow//Luciferase reporter assay//qRT-PCR//Western blot
hsa-mir-101-3p	MIMAT0000099	JUN	3725	Sequencing
hsa-mir-101-3p	MIMAT0000099	KPNA2	3838	PAR-CLIP
hsa-mir-101-3p	MIMAT0000099	TNPO1	3842	PAR-CLIP
hsa-mir-101-3p	MIMAT0000099	STMN1	3925	Luciferase reporter assay//Microarray//qRT-PCR//Western blot
hsa-mir-101-3p	MIMAT0000099	LBR	3930	Sequencing
hsa-mir-101-3p	MIMAT0000099	LIFR	3977	Sequencing
hsa-mir-101-3p	MIMAT0000099	LMNB1	4001	Sequencing
hsa-mir-101-3p	MIMAT0000099	CD180	4064	PAR-CLIP
hsa-mir-101-3p	MIMAT0000099	MBNL1	4154	PAR-CLIP
hsa-mir-101-3p	MIMAT0000099	MCL1	4170	Luciferase reporter assay//PAR-CLIP//qRT-PCR//Reporter assay//Western blot
hsa-mir-101-3p	MIMAT0000099	CD46	4179	Sequencing
hsa-mir-101-3p	MIMAT0000099	MEIS1	4211	Western blot
hsa-mir-101-3p	MIMAT0000099	MAP3K4	4216	PAR-CLIP
hsa-mir-101-3p	MIMAT0000099	MET	4233	Luciferase reporter assay//Western blot
hsa-mir-101-3p	MIMAT0000099	MITF	4286	Luciferase reporter assay//Microarray//qRT-PCR//Western blot
hsa-mir-101-3p	MIMAT0000099	MKLN1	4289	Sequencing
hsa-mir-101-3p	MIMAT0000099	MSH2	4436	Sequencing
hsa-mir-101-3p	MIMAT0000099	COX2	4513	Luciferase reporter assay//Microarray//qRT-PCR
hsa-mir-101-3p	MIMAT0000099	MYCN	4613	Luciferase reporter assay//PAR-CLIP//Reporter assay//Western blot
hsa-mir-101-3p	MIMAT0000099	MYO9A	4649	Sequencing
hsa-mir-101-3p	MIMAT0000099	NACA	4666	PAR-CLIP
hsa-mir-101-3p	MIMAT0000099	NAP1L1	4673	HITS-CLIP//PAR-CLIP
hsa-mir-101-3p	MIMAT0000099	NOP2	4839	Sequencing
hsa-mir-101-3p	MIMAT0000099	NOTCH1	4851	Luciferase reporter assay//qRT-PCR//Western blot
hsa-mir-101-3p	MIMAT0000099	SLC11A2	4891	HITS-CLIP//PAR-CLIP
hsa-mir-101-3p	MIMAT0000099	PAFAH1B1	5048	Sequencing
hsa-mir-101-3p	MIMAT0000099	PAK3	5063	HITS-CLIP
hsa-mir-101-3p	MIMAT0000099	PCCB	5096	PAR-CLIP
hsa-mir-101-3p	MIMAT0000099	PDK1	5163	HITS-CLIP
hsa-mir-101-3p	MIMAT0000099	PIK3C2B	5287	PAR-CLIP
hsa-mir-101-3p	MIMAT0000099	PIK3CB	5291	qRT-PCR//Western blot
hsa-mir-101-3p	MIMAT0000099	PIM1	5292	Luciferase reporter assay//Western blot
hsa-mir-101-3p	MIMAT0000099	PIK3CD	5293	PAR-CLIP
hsa-mir-101-3p	MIMAT0000099	PIP4K2A	5305	Sequencing
hsa-mir-101-3p	MIMAT0000099	PLAG1	5324	Sequencing
hsa-mir-101-3p	MIMAT0000099	POU2F1	5451	PAR-CLIP//Sequencing
hsa-mir-101-3p	MIMAT0000099	PPP1CC	5501	PAR-CLIP
hsa-mir-101-3p	MIMAT0000099	PPP2R2A	5520	PAR-CLIP
hsa-mir-101-3p	MIMAT0000099	PPP2R5E	5529	PAR-CLIP
hsa-mir-101-3p	MIMAT0000099	PRKAA1	5562	PAR-CLIP
hsa-mir-101-3p	MIMAT0000099	PRKAB1	5564	Luciferase reporter assay//Microarray//qRT-PCR//Western blot
hsa-mir-101-3p	MIMAT0000099	MAP2K1	5604	Sequencing
hsa-mir-101-3p	MIMAT0000099	PTGER4	5734	CAM assay//Colony formation assay//Immunohistochemistry//In situ hybridization//Luciferase reporter assay//Motility assay//qRT-PCR//Western blot
hsa-mir-101-3p	MIMAT0000099	PTGS2	5743	Luciferase reporter assay//Microarray//qRT-PCR//Western blot
hsa-mir-101-3p	MIMAT0000099	PURB	5814	PAR-CLIP
hsa-mir-101-3p	MIMAT0000099	QDPR	5860	PAR-CLIP
hsa-mir-101-3p	MIMAT0000099	RAB5A	5868	Flow//Luciferase reporter assay//Microarray//qRT-PCR//Sequencing//Western blot
hsa-mir-101-3p	MIMAT0000099	RAC1	5879	Luciferase reporter assay//PAR-CLIP//qRT-PCR//Sequencing//Western blot
hsa-mir-101-3p	MIMAT0000099	RAP1B	5908	Luciferase reporter assay//qRT-PCR//Western blot
hsa-mir-101-3p	MIMAT0000099	REL	5966	PAR-CLIP
hsa-mir-101-3p	MIMAT0000099	RORA	6095	PAR-CLIP
hsa-mir-101-3p	MIMAT0000099	RREB1	6239	PAR-CLIP
hsa-mir-101-3p	MIMAT0000099	RRM2	6241	PAR-CLIP
hsa-mir-101-3p	MIMAT0000099	ATXN1	6310	Luciferase reporter assay//qRT-PCR//Sequencing//Western blot
hsa-mir-101-3p	MIMAT0000099	SHMT1	6470	PAR-CLIP
hsa-mir-101-3p	MIMAT0000099	SLC7A2	6542	PAR-CLIP//Sequencing
hsa-mir-101-3p	MIMAT0000099	SMARCD1	6602	Sequencing
hsa-mir-101-3p	MIMAT0000099	SMN2	6607	PAR-CLIP
hsa-mir-101-3p	MIMAT0000099	SOX9	6662	//Luciferase reporter assay//Microarray//qRT-PCR//Western blot
hsa-mir-101-3p	MIMAT0000099	SPAG1	6674	PAR-CLIP//Sequencing
hsa-mir-101-3p	MIMAT0000099	SREBF2	6721	PAR-CLIP
hsa-mir-101-3p	MIMAT0000099	SRF	6722	Luciferase reporter assay//qRT-PCR//Western blot
hsa-mir-101-3p	MIMAT0000099	SSFA2	6744	Sequencing
hsa-mir-101-3p	MIMAT0000099	HSPA13	6782	PAR-CLIP
hsa-mir-101-3p	MIMAT0000099	STYX	6815	PAR-CLIP
hsa-mir-101-3p	MIMAT0000099	TAF13	6884	PAR-CLIP
hsa-mir-101-3p	MIMAT0000099	ZEB1	6935	Immunofluorescence//Luciferase reporter assay//Microarray//qRT-PCR//Western blot
hsa-mir-101-3p	MIMAT0000099	TFAP4	7023	PAR-CLIP//Sequencing
hsa-mir-101-3p	MIMAT0000099	NR2F2	7026	PAR-CLIP//Sequencing
hsa-mir-101-3p	MIMAT0000099	TGFBR1	7046	Immunofluorescence//qRT-PCR//Sequencing
hsa-mir-101-3p	MIMAT0000099	TGFBR2	7048	PAR-CLIP
hsa-mir-101-3p	MIMAT0000099	TGFBR3	7049	PAR-CLIP//Sequencing
hsa-mir-101-3p	MIMAT0000099	THRB	7068	Microarray
hsa-mir-101-3p	MIMAT0000099	TNFAIP1	7126	PAR-CLIP
hsa-mir-101-3p	MIMAT0000099	HSP90B1	7184	PAR-CLIP
hsa-mir-101-3p	MIMAT0000099	TSN	7247	PAR-CLIP
hsa-mir-101-3p	MIMAT0000099	UBE2A	7319	PAR-CLIP
hsa-mir-101-3p	MIMAT0000099	UBE2B	7320	Sequencing
hsa-mir-101-3p	MIMAT0000099	UBE2D3	7323	Sequencing
hsa-mir-101-3p	MIMAT0000099	VEGFA	7422	Luciferase reporter assay//qRT-PCR//Sequencing
hsa-mir-101-3p	MIMAT0000099	VEGFC	7424	ELISA//Immunohistochemistry//Luciferase reporter assay//qRT-PCR//Western blot
hsa-mir-101-3p	MIMAT0000099	VHL	7428	Luciferase reporter assay//qRT-PCR//Western blot
hsa-mir-101-3p	MIMAT0000099	WNT7A	7476	HITS-CLIP
hsa-mir-101-3p	MIMAT0000099	ZFX	7543	PAR-CLIP//Sequencing
hsa-mir-101-3p	MIMAT0000099	ZNF124	7678	PAR-CLIP
hsa-mir-101-3p	MIMAT0000099	ZNF207	7756	PAR-CLIP
hsa-mir-101-3p	MIMAT0000099	ZNF223	7766	PAR-CLIP
hsa-mir-101-3p	MIMAT0000099	BTG2	7832	Sequencing
hsa-mir-101-3p	MIMAT0000099	REEP5	7905	Sequencing
hsa-mir-101-3p	MIMAT0000099	GAN	8139	PAR-CLIP
hsa-mir-101-3p	MIMAT0000099	ARID1A	8289	PAR-CLIP//Sequencing//Western blot
hsa-mir-101-3p	MIMAT0000099	CDC7	8317	Sequencing
hsa-mir-101-3p	MIMAT0000099	FZD6	8323	PAR-CLIP//Sequencing
hsa-mir-101-3p	MIMAT0000099	EEA1	8411	HITS-CLIP
hsa-mir-101-3p	MIMAT0000099	DYRK2	8445	HITS-CLIP//PAR-CLIP
hsa-mir-101-3p	MIMAT0000099	SMARCA5	8467	PAR-CLIP
hsa-mir-101-3p	MIMAT0000099	CBX4	8535	Microarray//Sequencing
hsa-mir-101-3p	MIMAT0000099	PIAS1	8554	HITS-CLIP//PAR-CLIP
hsa-mir-101-3p	MIMAT0000099	STX16	8675	PAR-CLIP
hsa-mir-101-3p	MIMAT0000099	EED	8726	Western blot
hsa-mir-101-3p	MIMAT0000099	LDB1	8861	HITS-CLIP
hsa-mir-101-3p	MIMAT0000099	CDC123	8872	Sequencing
hsa-mir-101-3p	MIMAT0000099	SGPL1	8879	PAR-CLIP
hsa-mir-101-3p	MIMAT0000099	BTRC	8945	PAR-CLIP
hsa-mir-101-3p	MIMAT0000099	TBX18	9096	PAR-CLIP
hsa-mir-101-3p	MIMAT0000099	INA	9118	Sequencing
hsa-mir-101-3p	MIMAT0000099	CBFA2T2	9139	Sequencing
hsa-mir-101-3p	MIMAT0000099	ATG12	9140	PAR-CLIP
hsa-mir-101-3p	MIMAT0000099	VAPA	9218	Sequencing
hsa-mir-101-3p	MIMAT0000099	GPR50	9248	HITS-CLIP
hsa-mir-101-3p	MIMAT0000099	RPS6KA5	9252	Sequencing
hsa-mir-101-3p	MIMAT0000099	CTR9	9646	Sequencing
hsa-mir-101-3p	MIMAT0000099	TTC37	9652	PAR-CLIP
hsa-mir-101-3p	MIMAT0000099	N4BP1	9683	PAR-CLIP
hsa-mir-101-3p	MIMAT0000099	BZW1	9689	PAR-CLIP
hsa-mir-101-3p	MIMAT0000099	MLEC	9761	HITS-CLIP
hsa-mir-101-3p	MIMAT0000099	DAZAP2	9802	PAR-CLIP
hsa-mir-101-3p	MIMAT0000099	TSC22D2	9819	HITS-CLIP
hsa-mir-101-3p	MIMAT0000099	SPATA2	9825	PAR-CLIP//Sequencing
hsa-mir-101-3p	MIMAT0000099	ZEB2	9839	Immunofluorescence//Luciferase reporter assay//Microarray//qRT-PCR//Western blot
hsa-mir-101-3p	MIMAT0000099	ZC3H11A	9877	PAR-CLIP
hsa-mir-101-3p	MIMAT0000099	GFPT2	9945	Sequencing
hsa-mir-101-3p	MIMAT0000099	PPP4R1	9989	Sequencing
hsa-mir-101-3p	MIMAT0000099	BCL2L11	10018	PAR-CLIP
hsa-mir-101-3p	MIMAT0000099	RANBP9	10048	Sequencing
hsa-mir-101-3p	MIMAT0000099	G3BP1	10146	PAR-CLIP
hsa-mir-101-3p	MIMAT0000099	MBNL2	10150	Sequencing
hsa-mir-101-3p	MIMAT0000099	TRIB1	10221	PAR-CLIP
hsa-mir-101-3p	MIMAT0000099	IPO7	10527	PAR-CLIP
hsa-mir-101-3p	MIMAT0000099	STAMBP	10617	PAR-CLIP//Sequencing
hsa-mir-101-3p	MIMAT0000099	TGOLN2	10618	PAR-CLIP
hsa-mir-101-3p	MIMAT0000099	LEFTY1	10637	PAR-CLIP
hsa-mir-101-3p	MIMAT0000099	NCKAP1	10787	PAR-CLIP
hsa-mir-101-3p	MIMAT0000099	FRS2	10818	Sequencing
hsa-mir-101-3p	MIMAT0000099	SUB1	10923	PAR-CLIP//Sequencing
hsa-mir-101-3p	MIMAT0000099	UGT2A1	10941	PAR-CLIP
hsa-mir-101-3p	MIMAT0000099	KIF2C	11004	Sequencing
hsa-mir-101-3p	MIMAT0000099	SNRNP27	11017	PAR-CLIP
hsa-mir-101-3p	MIMAT0000099	PAPD7	11044	PAR-CLIP
hsa-mir-101-3p	MIMAT0000099	SNRNP35	11066	PAR-CLIP
hsa-mir-101-3p	MIMAT0000099	DIDO1	11083	PAR-CLIP
hsa-mir-101-3p	MIMAT0000099	NUPL2	11097	Sequencing
hsa-mir-101-3p	MIMAT0000099	AKAP11	11215	Sequencing
hsa-mir-101-3p	MIMAT0000099	DDX19B	11269	PAR-CLIP
hsa-mir-101-3p	MIMAT0000099	KLF12	11278	Sequencing
hsa-mir-101-3p	MIMAT0000099	RNF44	22838	Sequencing
hsa-mir-101-3p	MIMAT0000099	ICK	22858	Sequencing
hsa-mir-101-3p	MIMAT0000099	FNDC3A	22862	PAR-CLIP
hsa-mir-101-3p	MIMAT0000099	SACM1L	22908	Sequencing
hsa-mir-101-3p	MIMAT0000099	XPO7	23039	Sequencing
hsa-mir-101-3p	MIMAT0000099	KDM6B	23135	PAR-CLIP//Sequencing
hsa-mir-101-3p	MIMAT0000099	TBC1D12	23232	Sequencing
hsa-mir-101-3p	MIMAT0000099	BICD2	23299	PAR-CLIP
hsa-mir-101-3p	MIMAT0000099	PIP5K1C	23396	Sequencing
hsa-mir-101-3p	MIMAT0000099	DICER1	23405	PAR-CLIP
hsa-mir-101-3p	MIMAT0000099	PHF3	23469	PAR-CLIP//Sequencing
hsa-mir-101-3p	MIMAT0000099	SUZ12	23512	Western blot
hsa-mir-101-3p	MIMAT0000099	MORC3	23515	PAR-CLIP//Sequencing
hsa-mir-101-3p	MIMAT0000099	TSPAN12	23554	Sequencing
hsa-mir-101-3p	MIMAT0000099	CDC42EP4	23580	PAR-CLIP
hsa-mir-101-3p	MIMAT0000099	SNHG1	23642	//Luciferase reporter assay//qRT-PCR
hsa-mir-101-3p	MIMAT0000099	CADM1	23705	PAR-CLIP
hsa-mir-101-3p	MIMAT0000099	SLC39A6	25800	PAR-CLIP
hsa-mir-101-3p	MIMAT0000099	MOB4	25843	PAR-CLIP//Sequencing
hsa-mir-101-3p	MIMAT0000099	CLIC4	25932	PAR-CLIP
hsa-mir-101-3p	MIMAT0000099	LTN1	26046	Sequencing
hsa-mir-101-3p	MIMAT0000099	ANKRD17	26057	PAR-CLIP
hsa-mir-101-3p	MIMAT0000099	TOR1AIP1	26092	Sequencing
hsa-mir-101-3p	MIMAT0000099	SZRD1	26099	PAR-CLIP
hsa-mir-101-3p	MIMAT0000099	GMEB2	26205	Sequencing
hsa-mir-101-3p	MIMAT0000099	BLOC1S6	26258	Sequencing
hsa-mir-101-3p	MIMAT0000099	AP3M1	26985	Sequencing
hsa-mir-101-3p	MIMAT0000099	AFF4	27125	Sequencing
hsa-mir-101-3p	MIMAT0000099	DIMT1	27292	Sequencing
hsa-mir-101-3p	MIMAT0000099	TNRC18P2	27320	PAR-CLIP
hsa-mir-101-3p	MIMAT0000099	MRPL42	28977	Sequencing
hsa-mir-101-3p	MIMAT0000099	ANKRD11	29123	PAR-CLIP
hsa-mir-101-3p	MIMAT0000099	USP25	29761	Sequencing
hsa-mir-101-3p	MIMAT0000099	CERS2	29956	Sequencing
hsa-mir-101-3p	MIMAT0000099	ZBTB21	49854	Sequencing
hsa-mir-101-3p	MIMAT0000099	TMED5	50999	HITS-CLIP//PAR-CLIP
hsa-mir-101-3p	MIMAT0000099	GOLGA7	51125	PAR-CLIP
hsa-mir-101-3p	MIMAT0000099	GLRX5	51218	PAR-CLIP
hsa-mir-101-3p	MIMAT0000099	NT5C3A	51251	PAR-CLIP
hsa-mir-101-3p	MIMAT0000099	IER5	51278	PAR-CLIP
hsa-mir-101-3p	MIMAT0000099	ZBTB7A	51341	HITS-CLIP
hsa-mir-101-3p	MIMAT0000099	ANKFY1	51479	Sequencing
hsa-mir-101-3p	MIMAT0000099	PEX5L	51555	PAR-CLIP
hsa-mir-101-3p	MIMAT0000099	NLK	51701	Luciferase reporter assay
hsa-mir-101-3p	MIMAT0000099	RAB8B	51762	Sequencing
hsa-mir-101-3p	MIMAT0000099	KDM3B	51780	Sequencing
hsa-mir-101-3p	MIMAT0000099	SIX4	51804	PAR-CLIP
hsa-mir-101-3p	MIMAT0000099	PANK1	53354	HITS-CLIP
hsa-mir-101-3p	MIMAT0000099	IL20RB	53833	PAR-CLIP
hsa-mir-101-3p	MIMAT0000099	SLC38A2	54407	PAR-CLIP//Sequencing
hsa-mir-101-3p	MIMAT0000099	DDIT4	54541	Sequencing
hsa-mir-101-3p	MIMAT0000099	OTUD4	54726	Sequencing
hsa-mir-101-3p	MIMAT0000099	RNF111	54778	PAR-CLIP
hsa-mir-101-3p	MIMAT0000099	TET2	54790	Luciferase reporter assay
hsa-mir-101-3p	MIMAT0000099	MBTD1	54799	Sequencing
hsa-mir-101-3p	MIMAT0000099	MFSD6	54842	PAR-CLIP//Sequencing
hsa-mir-101-3p	MIMAT0000099	ZCCHC2	54877	PAR-CLIP//Sequencing
hsa-mir-101-3p	MIMAT0000099	INO80D	54891	PAR-CLIP//Sequencing
hsa-mir-101-3p	MIMAT0000099	CMTM6	54918	PAR-CLIP
hsa-mir-101-3p	MIMAT0000099	DNAJC28	54943	PAR-CLIP
hsa-mir-101-3p	MIMAT0000099	FKBP14	55033	PAR-CLIP
hsa-mir-101-3p	MIMAT0000099	PRPF38B	55119	Sequencing
hsa-mir-101-3p	MIMAT0000099	LRRC1	55227	PAR-CLIP
hsa-mir-101-3p	MIMAT0000099	MRGBP	55257	Sequencing
hsa-mir-101-3p	MIMAT0000099	PSPC1	55269	PAR-CLIP
hsa-mir-101-3p	MIMAT0000099	ZNF654	55279	PAR-CLIP
hsa-mir-101-3p	MIMAT0000099	FBXW7	55294	PAR-CLIP//Sequencing
hsa-mir-101-3p	MIMAT0000099	LIN7C	55327	Sequencing
hsa-mir-101-3p	MIMAT0000099	MAML3	55534	PAR-CLIP
hsa-mir-101-3p	MIMAT0000099	VEZT	55591	Sequencing
hsa-mir-101-3p	MIMAT0000099	2022-09-11	55752	Sequencing
hsa-mir-101-3p	MIMAT0000099	RIOK2	55781	Sequencing
hsa-mir-101-3p	MIMAT0000099	TRERF1	55809	Sequencing
hsa-mir-101-3p	MIMAT0000099	NXT2	55916	PAR-CLIP
hsa-mir-101-3p	MIMAT0000099	KCNQ5	56479	HITS-CLIP
hsa-mir-101-3p	MIMAT0000099	C8orf4	56892	PAR-CLIP
hsa-mir-101-3p	MIMAT0000099	SPIRE1	56907	Sequencing
hsa-mir-101-3p	MIMAT0000099	RARS2	57038	Sequencing
hsa-mir-101-3p	MIMAT0000099	TBX20	57057	PAR-CLIP
hsa-mir-101-3p	MIMAT0000099	RTN4	57142	Sequencing
hsa-mir-101-3p	MIMAT0000099	ZNF490	57474	PAR-CLIP
hsa-mir-101-3p	MIMAT0000099	NUFIP2	57532	Sequencing
hsa-mir-101-3p	MIMAT0000099	USP36	57602	PAR-CLIP
hsa-mir-101-3p	MIMAT0000099	KIAA1456	57604	PAR-CLIP
hsa-mir-101-3p	MIMAT0000099	JCAD	57608	PAR-CLIP//Sequencing
hsa-mir-101-3p	MIMAT0000099	LRCH2	57631	Sequencing
hsa-mir-101-3p	MIMAT0000099	RNF213	57674	HITS-CLIP
hsa-mir-101-3p	MIMAT0000099	GPAM	57678	PAR-CLIP//Sequencing
hsa-mir-101-3p	MIMAT0000099	KIAA1586	57691	PAR-CLIP
hsa-mir-101-3p	MIMAT0000099	RAP2C	57826	PAR-CLIP
hsa-mir-101-3p	MIMAT0000099	ABHD17C	58489	Sequencing
hsa-mir-101-3p	MIMAT0000099	PLEKHA1	59338	PAR-CLIP
hsa-mir-101-3p	MIMAT0000099	ZNF350	59348	PAR-CLIP
hsa-mir-101-3p	MIMAT0000099	TGIF2	60436	Sequencing
hsa-mir-101-3p	MIMAT0000099	FAM217B	63939	Sequencing
hsa-mir-101-3p	MIMAT0000099	PRDM16	63976	Microarray
hsa-mir-101-3p	MIMAT0000099	TMEM168	64418	Sequencing
hsa-mir-101-3p	MIMAT0000099	CPEB1	64506	ChIP-seq//Immunohistochemistry//In situ hybridization//Luciferase reporter assay//Next Generation Sequencing (NGS)//qRT-PCR//Western blot
hsa-mir-101-3p	MIMAT0000099	GPR135	64582	PAR-CLIP
hsa-mir-101-3p	MIMAT0000099	CERK	64781	Sequencing
hsa-mir-101-3p	MIMAT0000099	SLC30A5	64924	PAR-CLIP
hsa-mir-101-3p	MIMAT0000099	MRPL44	65080	Sequencing
hsa-mir-101-3p	MIMAT0000099	WNK1	65125	PAR-CLIP
hsa-mir-101-3p	MIMAT0000099	MPPE1	65258	Sequencing
hsa-mir-101-3p	MIMAT0000099	PLEKHA3	65977	PAR-CLIP
hsa-mir-101-3p	MIMAT0000099	KCTD14	65987	Sequencing
hsa-mir-101-3p	MIMAT0000099	NKAP	79576	PAR-CLIP
hsa-mir-101-3p	MIMAT0000099	RNF219	79596	PAR-CLIP
hsa-mir-101-3p	MIMAT0000099	QSER1	79832	Sequencing
hsa-mir-101-3p	MIMAT0000099	L2HGDH	79944	PAR-CLIP
hsa-mir-101-3p	MIMAT0000099	C10orf88	80007	Sequencing
hsa-mir-101-3p	MIMAT0000099	RMI1	80010	PAR-CLIP
hsa-mir-101-3p	MIMAT0000099	FBXO11	80204	Sequencing
hsa-mir-101-3p	MIMAT0000099	RAB11FIP1	80223	Sequencing
hsa-mir-101-3p	MIMAT0000099	ORAI2	80228	PAR-CLIP
hsa-mir-101-3p	MIMAT0000099	SLC35F5	80255	PAR-CLIP
hsa-mir-101-3p	MIMAT0000099	RAB33B	83452	PAR-CLIP
hsa-mir-101-3p	MIMAT0000099	AMMECR1L	83607	Sequencing
hsa-mir-101-3p	MIMAT0000099	FAM103A1	83640	PAR-CLIP
hsa-mir-101-3p	MIMAT0000099	ARID5B	84159	Sequencing
hsa-mir-101-3p	MIMAT0000099	FAR1	84188	Sequencing
hsa-mir-101-3p	MIMAT0000099	SLC25A33	84275	PAR-CLIP
hsa-mir-101-3p	MIMAT0000099	LZIC	84328	PAR-CLIP//Sequencing
hsa-mir-101-3p	MIMAT0000099	LCOR	84458	PAR-CLIP//Sequencing
hsa-mir-101-3p	MIMAT0000099	ADO	84890	Sequencing
hsa-mir-101-3p	MIMAT0000099	PPP1R15B	84919	PAR-CLIP
hsa-mir-101-3p	MIMAT0000099	ATG4D	84971	Luciferase reporter assay//Microarray//qRT-PCR//Western blot
hsa-mir-101-3p	MIMAT0000099	MTSS1L	92154	Sequencing
hsa-mir-101-3p	MIMAT0000099	NACC1	112939	PAR-CLIP
hsa-mir-101-3p	MIMAT0000099	LYSMD3	116068	Sequencing
hsa-mir-101-3p	MIMAT0000099	FOXP4	116113	Sequencing
hsa-mir-101-3p	MIMAT0000099	RAB39B	116442	PAR-CLIP
hsa-mir-101-3p	MIMAT0000099	ARAP2	116984	PAR-CLIP//Sequencing
hsa-mir-101-3p	MIMAT0000099	AEBP2	121536	Sequencing
hsa-mir-101-3p	MIMAT0000099	FRMD6	122786	Sequencing
hsa-mir-101-3p	MIMAT0000099	NAA30	122830	PAR-CLIP
hsa-mir-101-3p	MIMAT0000099	ZNF792	126375	Sequencing
hsa-mir-101-3p	MIMAT0000099	AP1S3	130340	Sequencing
hsa-mir-101-3p	MIMAT0000099	DCBLD2	131566	PAR-CLIP
hsa-mir-101-3p	MIMAT0000099	CARNMT1	138199	PAR-CLIP
hsa-mir-101-3p	MIMAT0000099	NEK7	140609	Sequencing
hsa-mir-101-3p	MIMAT0000099	ZNF480	147657	PAR-CLIP
hsa-mir-101-3p	MIMAT0000099	C1orf52	148423	Sequencing
hsa-mir-101-3p	MIMAT0000099	B3GALNT2	148789	PAR-CLIP
hsa-mir-101-3p	MIMAT0000099	KLHL23	151230	Sequencing
hsa-mir-101-3p	MIMAT0000099	ZNF827	152485	PAR-CLIP
hsa-mir-101-3p	MIMAT0000099	BMT2	154743	Sequencing
hsa-mir-101-3p	MIMAT0000099	FAM84B	157638	PAR-CLIP
hsa-mir-101-3p	MIMAT0000099	ZNF645	158506	PAR-CLIP
hsa-mir-101-3p	MIMAT0000099	ZDHHC15	158866	HITS-CLIP
hsa-mir-101-3p	MIMAT0000099	TMTC3	160418	PAR-CLIP//Sequencing
hsa-mir-101-3p	MIMAT0000099	DENND5B	160518	HITS-CLIP
hsa-mir-101-3p	MIMAT0000099	PGBD4	161779	PAR-CLIP
hsa-mir-101-3p	MIMAT0000099	ZNF567	163081	Sequencing
hsa-mir-101-3p	MIMAT0000099	ZNF100	163227	PAR-CLIP
hsa-mir-101-3p	MIMAT0000099	TOR1AIP2	163590	PAR-CLIP
hsa-mir-101-3p	MIMAT0000099	ZNF800	168850	Sequencing
hsa-mir-101-3p	MIMAT0000099	KCNG3	170850	Sequencing
hsa-mir-101-3p	MIMAT0000099	ZNF431	170959	PAR-CLIP
hsa-mir-101-3p	MIMAT0000099	AGO4	192670	PAR-CLIP
hsa-mir-101-3p	MIMAT0000099	ALG14	199857	PAR-CLIP
hsa-mir-101-3p	MIMAT0000099	TVP23C	201158	PAR-CLIP
hsa-mir-101-3p	MIMAT0000099	TMEM192	201931	PAR-CLIP//Sequencing
hsa-mir-101-3p	MIMAT0000099	CCDC125	202243	Sequencing
hsa-mir-101-3p	MIMAT0000099	RNF152	220441	PAR-CLIP
hsa-mir-101-3p	MIMAT0000099	MMS22L	253714	Sequencing
hsa-mir-101-3p	MIMAT0000099	UBN2	254048	PAR-CLIP
hsa-mir-101-3p	MIMAT0000099	ZDHHC24	254359	PAR-CLIP
hsa-mir-101-3p	MIMAT0000099	CNEP1R1	255919	HITS-CLIP
hsa-mir-101-3p	MIMAT0000099	CHAMP1	283489	Sequencing
hsa-mir-101-3p	MIMAT0000099	SREK1IP1	285672	Sequencing
hsa-mir-101-3p	MIMAT0000099	RPL7L1	285855	PAR-CLIP//Sequencing
hsa-mir-101-3p	MIMAT0000099	PABPC1L2A	340529	HITS-CLIP
hsa-mir-101-3p	MIMAT0000099	DCAF12L2	340578	PAR-CLIP
hsa-mir-101-3p	MIMAT0000099	ATXN1L	342371	PAR-CLIP
hsa-mir-101-3p	MIMAT0000099	NACA2	342538	PAR-CLIP
hsa-mir-101-3p	MIMAT0000099	ZNF284	342909	PAR-CLIP
hsa-mir-101-3p	MIMAT0000099	LANCL3	347404	HITS-CLIP
hsa-mir-101-3p	MIMAT0000099	ANKDD1A	348094	PAR-CLIP
hsa-mir-101-3p	MIMAT0000099	NANOGNB	360030	PAR-CLIP
hsa-mir-101-3p	MIMAT0000099	FAM69A	388650	PAR-CLIP
hsa-mir-101-3p	MIMAT0000099	BEND4	389206	PAR-CLIP
hsa-mir-101-3p	MIMAT0000099	LIN28B	389421	Microarray
hsa-mir-101-3p	MIMAT0000099	RBM12B	389677	PAR-CLIP
hsa-mir-101-3p	MIMAT0000099	C1orf147	574431	PAR-CLIP
hsa-mir-101-3p	MIMAT0000099	UGT2A2	574537	PAR-CLIP
hsa-mir-101-3p	MIMAT0000099	TMEM170B	100113407	Sequencing
hsa-mir-101-3p	MIMAT0000099	HSPE1-MOB4	100529241	PAR-CLIP
hsa-mir-148a-3p	MIMAT0000243	ACVR1	90	Luciferase reporter assay//qRT-PCR
hsa-mir-148a-3p	MIMAT0000243	ADARB1	104	Sequencing
hsa-mir-148a-3p	MIMAT0000243	ALCAM	214	Luciferase reporter assay//qRT-PCR//Western blot
hsa-mir-148a-3p	MIMAT0000243	AMELX	265	CLASH
hsa-mir-148a-3p	MIMAT0000243	APC	324	CLASH
hsa-mir-148a-3p	MIMAT0000243	APLP2	334	PAR-CLIP
hsa-mir-148a-3p	MIMAT0000243	BAX	581	Luciferase reporter assay//qRT-PCR//Western blot
hsa-mir-148a-3p	MIMAT0000243	BCL2	596	Luciferase reporter assay
hsa-mir-148a-3p	MIMAT0000243	BMP3	651	PAR-CLIP
hsa-mir-148a-3p	MIMAT0000243	RUNX3	864	qRT-PCR//Western blot
hsa-mir-148a-3p	MIMAT0000243	CCKBR	887	Luciferase reporter assay//Microarray//qRT-PCR//Western blot
hsa-mir-148a-3p	MIMAT0000243	CCNA2	890	PAR-CLIP
hsa-mir-148a-3p	MIMAT0000243	CCT6A	908	PAR-CLIP
hsa-mir-148a-3p	MIMAT0000243	CDC25B	994	Reporter assay//Western blot
hsa-mir-148a-3p	MIMAT0000243	CDKN1A	1026	PAR-CLIP
hsa-mir-148a-3p	MIMAT0000243	CDKN1B	1027	In situ hybridization//Luciferase reporter assay//Northern blot//PAR-CLIP//Western blot
hsa-mir-148a-3p	MIMAT0000243	CEBPG	1054	PAR-CLIP
hsa-mir-148a-3p	MIMAT0000243	KLF6	1316	PAR-CLIP
hsa-mir-148a-3p	MIMAT0000243	CSNK2A1	1457	PAR-CLIP
hsa-mir-148a-3p	MIMAT0000243	DDX6	1656	PAR-CLIP
hsa-mir-148a-3p	MIMAT0000243	DNMT1	1786	Flow//Luciferase reporter assay//qRT-PCR//Western blot
hsa-mir-148a-3p	MIMAT0000243	DNMT3B	1789	GFP reporter assay//Microarray//qRT-PCR//Western blot
hsa-mir-148a-3p	MIMAT0000243	ARID3A	1820	PAR-CLIP
hsa-mir-148a-3p	MIMAT0000243	DYRK1A	1859	Sequencing
hsa-mir-148a-3p	MIMAT0000243	S1PR1	1901	Immunohistochemistry//Luciferase reporter assay//qRT-PCR//Western blot
hsa-mir-148a-3p	MIMAT0000243	GAS1	2619	PAR-CLIP//Sequencing
hsa-mir-148a-3p	MIMAT0000243	PDIA3	2923	Luciferase reporter assay//qRT-PCR//Western blot
hsa-mir-148a-3p	MIMAT0000243	HCCS	3052	PAR-CLIP//Sequencing
hsa-mir-148a-3p	MIMAT0000243	HLA-A	3105	PAR-CLIP
hsa-mir-148a-3p	MIMAT0000243	HLA-C	3107	PAR-CLIP
hsa-mir-148a-3p	MIMAT0000243	HLA-G	3135	Luciferase reporter assay
hsa-mir-148a-3p	MIMAT0000243	HMGB1	3146	CLASH
hsa-mir-148a-3p	MIMAT0000243	HOXC8	3224	Sequencing
hsa-mir-148a-3p	MIMAT0000243	HSPA4	3308	CLASH
hsa-mir-148a-3p	MIMAT0000243	HSP90AA1	3320	PAR-CLIP
hsa-mir-148a-3p	MIMAT0000243	IGFBP5	3488	PAR-CLIP
hsa-mir-148a-3p	MIMAT0000243	IKBKB	3551	Luciferase reporter assay//Microarray//Next Generation Sequencing (NGS)//qRT-PCR//Western blot
hsa-mir-148a-3p	MIMAT0000243	IRS1	3667	Luciferase reporter assay//Western blot
hsa-mir-148a-3p	MIMAT0000243	ITGA5	3678	Luciferase reporter assay//Microarray//qRT-PCR
hsa-mir-148a-3p	MIMAT0000243	ITGB8	3696	Luciferase reporter assay//Microarray//PAR-CLIP//qRT-PCR
hsa-mir-148a-3p	MIMAT0000243	JARID2	3720	HITS-CLIP
hsa-mir-148a-3p	MIMAT0000243	KPNA4	3840	HITS-CLIP//PAR-CLIP
hsa-mir-148a-3p	MIMAT0000243	LBR	3930	Sequencing
hsa-mir-148a-3p	MIMAT0000243	LDLR	3949	PAR-CLIP
hsa-mir-148a-3p	MIMAT0000243	ABLIM1	3983	HITS-CLIP
hsa-mir-148a-3p	MIMAT0000243	LNPEP	4012	PAR-CLIP
hsa-mir-148a-3p	MIMAT0000243	SMAD2	4087	Flow//Immunofluorescence//Immunohistochemistry//Luciferase reporter assay//qRT-PCR//Western blot
hsa-mir-148a-3p	MIMAT0000243	MAP3K4	4216	CLASH//Luciferase reporter assay//qRT-PCR//Western blot
hsa-mir-148a-3p	MIMAT0000243	MET	4233	Immunoblot//Immunofluorescence//Immunohistochemistry//Luciferase reporter assay//qRT-PCR//Western blot
hsa-mir-148a-3p	MIMAT0000243	MAP3K9	4293	Luciferase reporter assay//PAR-CLIP//qRT-PCR//Western blot
hsa-mir-148a-3p	MIMAT0000243	MMP7	4316	In situ hybridization//Luciferase reporter assay//Microarray//qRT-PCR//Western blot
hsa-mir-148a-3p	MIMAT0000243	MYC	4609	Immunoblot//Microarray//qRT-PCR
hsa-mir-148a-3p	MIMAT0000243	NONO	4841	CLASH
hsa-mir-148a-3p	MIMAT0000243	CNOT4	4850	PAR-CLIP
hsa-mir-148a-3p	MIMAT0000243	NPTX1	4884	PAR-CLIP
hsa-mir-148a-3p	MIMAT0000243	OVOL1	5017	HITS-CLIP
hsa-mir-148a-3p	MIMAT0000243	FURIN	5045	PAR-CLIP
hsa-mir-148a-3p	MIMAT0000243	SERPINE1	5054	Luciferase reporter assay//Microarray//qRT-PCR
hsa-mir-148a-3p	MIMAT0000243	SLC25A3	5250	CLASH
hsa-mir-148a-3p	MIMAT0000243	PPARD	5467	PAR-CLIP
hsa-mir-148a-3p	MIMAT0000243	PRNP	5621	Sequencing
hsa-mir-148a-3p	MIMAT0000243	PSMD9	5715	Sequencing
hsa-mir-148a-3p	MIMAT0000243	PTPN4	5775	Sequencing
hsa-mir-148a-3p	MIMAT0000243	ROCK1	6093	Immunohistochemistry//Luciferase reporter assay//qRT-PCR//Western blot
hsa-mir-148a-3p	MIMAT0000243	RPS17	6218	CLASH
hsa-mir-148a-3p	MIMAT0000243	SLC2A3	6515	CLASH
hsa-mir-148a-3p	MIMAT0000243	SORD	6652	HITS-CLIP
hsa-mir-148a-3p	MIMAT0000243	SOS2	6655	HITS-CLIP
hsa-mir-148a-3p	MIMAT0000243	STAT3	6774	Luciferase reporter assay//qRT-PCR//Western blot
hsa-mir-148a-3p	MIMAT0000243	TGFB2	7042	Flow//Immunofluorescence//Luciferase reporter assay//qRT-PCR//Western blot
hsa-mir-148a-3p	MIMAT0000243	HSP90B1	7184	PAR-CLIP//Sequencing
hsa-mir-148a-3p	MIMAT0000243	UBE2D3	7323	PAR-CLIP
hsa-mir-148a-3p	MIMAT0000243	USP4	7375	Immunohistochemistry//Luciferase reporter assay//qRT-PCR//Western blot
hsa-mir-148a-3p	MIMAT0000243	VAV2	7410	Luciferase reporter assay//Microarray//qRT-PCR
hsa-mir-148a-3p	MIMAT0000243	WNT1	7471	Immunohistochemistry//In situ hybridization//Luciferase reporter assay//qRT-PCR//Western blot
hsa-mir-148a-3p	MIMAT0000243	WNT10B	7480	Luciferase reporter assay//Microarray//qRT-PCR//Western blot
hsa-mir-148a-3p	MIMAT0000243	WNT2B	7482	HITS-CLIP
hsa-mir-148a-3p	MIMAT0000243	YWHAB	7529	PAR-CLIP
hsa-mir-148a-3p	MIMAT0000243	FZD5	7855	PAR-CLIP
hsa-mir-148a-3p	MIMAT0000243	FXR1	8087	PAR-CLIP
hsa-mir-148a-3p	MIMAT0000243	ANP32A	8125	Sequencing
hsa-mir-148a-3p	MIMAT0000243	AKAP17A	8227	PAR-CLIP
hsa-mir-148a-3p	MIMAT0000243	DENR	8562	CLASH
hsa-mir-148a-3p	MIMAT0000243	STX16	8675	PAR-CLIP
hsa-mir-148a-3p	MIMAT0000243	NRP1	8829	Immunohistochemistry//Luciferase reporter assay//qRT-PCR//Western blot
hsa-mir-148a-3p	MIMAT0000243	NR1I2	8856	Luciferase reporter assay//qRT-PCR
hsa-mir-148a-3p	MIMAT0000243	APLN	8862	HITS-CLIP
hsa-mir-148a-3p	MIMAT0000243	WASL	8976	PAR-CLIP
hsa-mir-148a-3p	MIMAT0000243	RPS6KA4	8986	PAR-CLIP
hsa-mir-148a-3p	MIMAT0000243	GPRC5A	9052	PAR-CLIP
hsa-mir-148a-3p	MIMAT0000243	AURKB	9212	CLASH
hsa-mir-148a-3p	MIMAT0000243	RPS6KA5	9252	Luciferase reporter assay//qRT-PCR//Reporter assay//Western blot
hsa-mir-148a-3p	MIMAT0000243	S1PR2	9294	HITS-CLIP
hsa-mir-148a-3p	MIMAT0000243	QKI	9444	Luciferase reporter assay
hsa-mir-148a-3p	MIMAT0000243	SH3PXD2A	9644	PAR-CLIP
hsa-mir-148a-3p	MIMAT0000243	SECISBP2L	9728	PAR-CLIP//Sequencing
hsa-mir-148a-3p	MIMAT0000243	PHACTR2	9749	HITS-CLIP
hsa-mir-148a-3p	MIMAT0000243	MLEC	9761	PAR-CLIP
hsa-mir-148a-3p	MIMAT0000243	MAFB	9935	Luciferase reporter assay
hsa-mir-148a-3p	MIMAT0000243	BCL2L11	10018	Immunoblot//Luciferase reporter assay//qRT-PCR
hsa-mir-148a-3p	MIMAT0000243	STX6	10228	PAR-CLIP
hsa-mir-148a-3p	MIMAT0000243	SPRY2	10253	Sequencing
hsa-mir-148a-3p	MIMAT0000243	NDRG1	10397	PAR-CLIP
hsa-mir-148a-3p	MIMAT0000243	APPBP2	10513	CLASH
hsa-mir-148a-3p	MIMAT0000243	TXNIP	10628	PAR-CLIP
hsa-mir-148a-3p	MIMAT0000243	GNB5	10681	Sequencing
hsa-mir-148a-3p	MIMAT0000243	SLC12A7	10723	PAR-CLIP
hsa-mir-148a-3p	MIMAT0000243	RAB10	10890	Sequencing
hsa-mir-148a-3p	MIMAT0000243	MSL3	10943	CLASH
hsa-mir-148a-3p	MIMAT0000243	CCNI	10983	CLASH
hsa-mir-148a-3p	MIMAT0000243	KIF2C	11004	PAR-CLIP
hsa-mir-148a-3p	MIMAT0000243	DNAJB4	11080	Sequencing
hsa-mir-148a-3p	MIMAT0000243	RASSF8	11228	Sequencing
hsa-mir-148a-3p	MIMAT0000243	B4GALT7	11285	PAR-CLIP
hsa-mir-148a-3p	MIMAT0000243	CBX3	11335	Sequencing
hsa-mir-148a-3p	MIMAT0000243	PPP6R1	22870	PAR-CLIP
hsa-mir-148a-3p	MIMAT0000243	KIAA0907	22889	HITS-CLIP
hsa-mir-148a-3p	MIMAT0000243	BTBD3	22903	HITS-CLIP//PAR-CLIP//Sequencing
hsa-mir-148a-3p	MIMAT0000243	RALY	22913	PAR-CLIP
hsa-mir-148a-3p	MIMAT0000243	WDTC1	23038	CLASH
hsa-mir-148a-3p	MIMAT0000243	WAPL	23063	Sequencing
hsa-mir-148a-3p	MIMAT0000243	MYCBP2	23077	CLASH
hsa-mir-148a-3p	MIMAT0000243	CDK19	23097	PAR-CLIP//Sequencing
hsa-mir-148a-3p	MIMAT0000243	MRPS27	23107	PAR-CLIP
hsa-mir-148a-3p	MIMAT0000243	TNRC6B	23112	PAR-CLIP
hsa-mir-148a-3p	MIMAT0000243	GPATCH8	23131	Sequencing
hsa-mir-148a-3p	MIMAT0000243	KDM6B	23135	PAR-CLIP
hsa-mir-148a-3p	MIMAT0000243	ARL6IP1	23204	PAR-CLIP
hsa-mir-148a-3p	MIMAT0000243	DTX4	23220	HITS-CLIP
hsa-mir-148a-3p	MIMAT0000243	DICER1	23405	PAR-CLIP
hsa-mir-148a-3p	MIMAT0000243	ZFYVE26	23503	PAR-CLIP
hsa-mir-148a-3p	MIMAT0000243	POFUT1	23509	Sequencing
hsa-mir-148a-3p	MIMAT0000243	SNAPIN	23557	PAR-CLIP//Sequencing
hsa-mir-148a-3p	MIMAT0000243	DSTYK	25778	Sequencing
hsa-mir-148a-3p	MIMAT0000243	TTLL1	25809	PAR-CLIP
hsa-mir-148a-3p	MIMAT0000243	POC1A	25886	PAR-CLIP
hsa-mir-148a-3p	MIMAT0000243	PTPN23	25930	CLASH
hsa-mir-148a-3p	MIMAT0000243	VPS41	27072	CLASH
hsa-mir-148a-3p	MIMAT0000243	FOXP1	27086	HITS-CLIP
hsa-mir-148a-3p	MIMAT0000243	UQCRQ	27089	Sequencing
hsa-mir-148a-3p	MIMAT0000243	AGO2	27161	PAR-CLIP
hsa-mir-148a-3p	MIMAT0000243	TNRC6A	27327	PAR-CLIP//Sequencing
hsa-mir-148a-3p	MIMAT0000243	GOLIM4	27333	CLASH
hsa-mir-148a-3p	MIMAT0000243	TMEM14A	28978	Sequencing
hsa-mir-148a-3p	MIMAT0000243	YPEL1	29799	HITS-CLIP
hsa-mir-148a-3p	MIMAT0000243	BAZ2B	29994	PAR-CLIP
hsa-mir-148a-3p	MIMAT0000243	TMED7	51014	Luciferase reporter assay
hsa-mir-148a-3p	MIMAT0000243	GLRX5	51218	PAR-CLIP
hsa-mir-148a-3p	MIMAT0000243	ETV7	51513	PAR-CLIP
hsa-mir-148a-3p	MIMAT0000243	RAB14	51552	PAR-CLIP
hsa-mir-148a-3p	MIMAT0000243	MYO3A	53904	PAR-CLIP
hsa-mir-148a-3p	MIMAT0000243	CYCS	54205	Sequencing
hsa-mir-148a-3p	MIMAT0000243	ERRFI1	54206	Immunoblot//Luciferase reporter assay//qRT-PCR
hsa-mir-148a-3p	MIMAT0000243	SLC38A2	54407	PAR-CLIP
hsa-mir-148a-3p	MIMAT0000243	INO80	54617	Luciferase reporter assay//Western blot
hsa-mir-148a-3p	MIMAT0000243	OTUD4	54726	PAR-CLIP
hsa-mir-148a-3p	MIMAT0000243	RBM23	55147	PAR-CLIP
hsa-mir-148a-3p	MIMAT0000243	CEP55	55165	PAR-CLIP
hsa-mir-148a-3p	MIMAT0000243	ARL8B	55207	PAR-CLIP
hsa-mir-148a-3p	MIMAT0000243	RBM38	55544	PAR-CLIP
hsa-mir-148a-3p	MIMAT0000243	RCC2	55920	PAR-CLIP
hsa-mir-148a-3p	MIMAT0000243	FAM212B	55924	HITS-CLIP
hsa-mir-148a-3p	MIMAT0000243	TMEM9B	56674	Sequencing
hsa-mir-148a-3p	MIMAT0000243	PBXIP1	57326	Luciferase reporter assay//Sequencing
hsa-mir-148a-3p	MIMAT0000243	ZNF490	57474	Sequencing
hsa-mir-148a-3p	MIMAT0000243	ARRDC3	57561	Sequencing
hsa-mir-148a-3p	MIMAT0000243	KIAA1456	57604	PAR-CLIP
hsa-mir-148a-3p	MIMAT0000243	KIAA1549	57670	Sequencing
hsa-mir-148a-3p	MIMAT0000243	TGIF2	60436	Luciferase reporter assay//Western blot
hsa-mir-148a-3p	MIMAT0000243	MPP5	64398	Sequencing
hsa-mir-148a-3p	MIMAT0000243	ZDHHC6	64429	PAR-CLIP
hsa-mir-148a-3p	MIMAT0000243	UNKL	64718	Microarray
hsa-mir-148a-3p	MIMAT0000243	MTMR9	66036	Sequencing
hsa-mir-148a-3p	MIMAT0000243	RNF219	79596	PAR-CLIP
hsa-mir-148a-3p	MIMAT0000243	VPS37B	79720	PAR-CLIP
hsa-mir-148a-3p	MIMAT0000243	COLEC12	81035	HITS-CLIP
hsa-mir-148a-3p	MIMAT0000243	OR2C3	81472	CLASH
hsa-mir-148a-3p	MIMAT0000243	PLA2G12A	81579	HITS-CLIP
hsa-mir-148a-3p	MIMAT0000243	RAB1B	81876	PAR-CLIP//Sequencing
hsa-mir-148a-3p	MIMAT0000243	RAB34	83871	PAR-CLIP//Sequencing
hsa-mir-148a-3p	MIMAT0000243	TMEM246	84302	PAR-CLIP
hsa-mir-148a-3p	MIMAT0000243	MRPL45	84311	CLASH
hsa-mir-148a-3p	MIMAT0000243	NEURL4	84461	PAR-CLIP
hsa-mir-148a-3p	MIMAT0000243	USP38	84640	CLASH
hsa-mir-148a-3p	MIMAT0000243	FAM104A	84923	PAR-CLIP
hsa-mir-148a-3p	MIMAT0000243	ZIC5	85416	PAR-CLIP
hsa-mir-148a-3p	MIMAT0000243	CHRFAM7A	89832	HITS-CLIP
hsa-mir-148a-3p	MIMAT0000243	PHLDB2	90102	PAR-CLIP
hsa-mir-148a-3p	MIMAT0000243	MCFD2	90411	PAR-CLIP
hsa-mir-148a-3p	MIMAT0000243	STARD13	90627	PAR-CLIP
hsa-mir-148a-3p	MIMAT0000243	AP5B1	91056	HITS-CLIP
hsa-mir-148a-3p	MIMAT0000243	SESTD1	91404	Sequencing
hsa-mir-148a-3p	MIMAT0000243	RFT1	91869	PAR-CLIP
hsa-mir-148a-3p	MIMAT0000243	DCUN1D3	123879	PAR-CLIP
hsa-mir-148a-3p	MIMAT0000243	VPS37A	137492	PAR-CLIP
hsa-mir-148a-3p	MIMAT0000243	ASB6	140459	PAR-CLIP
hsa-mir-148a-3p	MIMAT0000243	DYNLL2	140735	Sequencing
hsa-mir-148a-3p	MIMAT0000243	SESN3	143686	PAR-CLIP
hsa-mir-148a-3p	MIMAT0000243	IL23R	149233	HITS-CLIP
hsa-mir-148a-3p	MIMAT0000243	PDIK1L	149420	PAR-CLIP
hsa-mir-148a-3p	MIMAT0000243	SIK1	150094	PAR-CLIP
hsa-mir-148a-3p	MIMAT0000243	PAPD4	167153	PAR-CLIP//Sequencing
hsa-mir-148a-3p	MIMAT0000243	ZNF92	168374	Sequencing
hsa-mir-148a-3p	MIMAT0000243	AGO3	192669	PAR-CLIP
hsa-mir-148a-3p	MIMAT0000243	PLPP4	196051	HITS-CLIP
hsa-mir-148a-3p	MIMAT0000243	RAB12	201475	PAR-CLIP//Sequencing
hsa-mir-148a-3p	MIMAT0000243	PATL1	219988	PAR-CLIP
hsa-mir-148a-3p	MIMAT0000243	VGLL2	245806	HITS-CLIP
hsa-mir-148a-3p	MIMAT0000243	PAN3	255967	Sequencing
hsa-mir-148a-3p	MIMAT0000243	KANSL1	284058	Sequencing
hsa-mir-148a-3p	MIMAT0000243	EOGT	285203	PAR-CLIP
hsa-mir-148a-3p	MIMAT0000243	TRIM59	286827	Sequencing
hsa-mir-148a-3p	MIMAT0000243	LYSMD1	388695	Sequencing
hsa-mir-15b-5p	MIMAT0000417	ABL2	27	PAR-CLIP
hsa-mir-15b-5p	MIMAT0000417	ACOX1	51	HITS-CLIP
hsa-mir-15b-5p	MIMAT0000417	ACVR2A	92	PAR-CLIP
hsa-mir-15b-5p	MIMAT0000417	ADORA3	140	HITS-CLIP
hsa-mir-15b-5p	MIMAT0000417	ADRA2B	151	HITS-CLIP
hsa-mir-15b-5p	MIMAT0000417	AP2B1	163	PAR-CLIP
hsa-mir-15b-5p	MIMAT0000417	ALDH3B1	221	PAR-CLIP
hsa-mir-15b-5p	MIMAT0000417	APP	351	PAR-CLIP
hsa-mir-15b-5p	MIMAT0000417	APRT	353	CLASH
hsa-mir-15b-5p	MIMAT0000417	ABCC6	368	PAR-CLIP
hsa-mir-15b-5p	MIMAT0000417	ARCN1	372	HITS-CLIP
hsa-mir-15b-5p	MIMAT0000417	ARHGDIA	396	HITS-CLIP//PAR-CLIP
hsa-mir-15b-5p	MIMAT0000417	ASGR2	433	PAR-CLIP
hsa-mir-15b-5p	MIMAT0000417	ATP2A2	488	CLASH
hsa-mir-15b-5p	MIMAT0000417	ATP5G3	518	PAR-CLIP
hsa-mir-15b-5p	MIMAT0000417	BAX	581	Western blot
hsa-mir-15b-5p	MIMAT0000417	CCND1	595	Luciferase reporter assay//PAR-CLIP//qRT-PCR//QRTPCR//Western blot
hsa-mir-15b-5p	MIMAT0000417	BCL2	596	HITS-CLIP//Luciferase reporter assay//qRT-PCR//Reporter assay//Western blot
hsa-mir-15b-5p	MIMAT0000417	BCL7A	605	HITS-CLIP
hsa-mir-15b-5p	MIMAT0000417	BSG	682	HITS-CLIP
hsa-mir-15b-5p	MIMAT0000417	CA8	767	PAR-CLIP
hsa-mir-15b-5p	MIMAT0000417	CALU	813	HITS-CLIP//PAR-CLIP
hsa-mir-15b-5p	MIMAT0000417	CANX	821	PAR-CLIP
hsa-mir-15b-5p	MIMAT0000417	CAPZA2	830	PAR-CLIP
hsa-mir-15b-5p	MIMAT0000417	RUNX1T1	862	PAR-CLIP
hsa-mir-15b-5p	MIMAT0000417	CBFA2T3	863	HITS-CLIP
hsa-mir-15b-5p	MIMAT0000417	CCND2	894	PAR-CLIP
hsa-mir-15b-5p	MIMAT0000417	CCND3	896	Luciferase reporter assay//Microarray//qRT-PCR//Western blot
hsa-mir-15b-5p	MIMAT0000417	CCNE1	898	HITS-CLIP//Luciferase reporter assay//PAR-CLIP//qRT-PCR//Western blot
hsa-mir-15b-5p	MIMAT0000417	CCNT1	904	PAR-CLIP
hsa-mir-15b-5p	MIMAT0000417	CCNT2	905	HITS-CLIP
hsa-mir-15b-5p	MIMAT0000417	ENTPD1	953	HITS-CLIP//PAR-CLIP
hsa-mir-15b-5p	MIMAT0000417	ENTPD6	955	HITS-CLIP
hsa-mir-15b-5p	MIMAT0000417	CD44	960	CLASH
hsa-mir-15b-5p	MIMAT0000417	CDK1	983	PAR-CLIP
hsa-mir-15b-5p	MIMAT0000417	CDC25A	993	HITS-CLIP//PAR-CLIP
hsa-mir-15b-5p	MIMAT0000417	CDC27	996	HITS-CLIP
hsa-mir-15b-5p	MIMAT0000417	CDK4	1019	CLASH
hsa-mir-15b-5p	MIMAT0000417	CDK6	1021	PAR-CLIP
hsa-mir-15b-5p	MIMAT0000417	CDKN1A	1026	HITS-CLIP
hsa-mir-15b-5p	MIMAT0000417	CHEK1	1111	CLASH//HITS-CLIP//Luciferase reporter assay//qRT-PCR//Western blot
hsa-mir-15b-5p	MIMAT0000417	AP2M1	1173	CLASH
hsa-mir-15b-5p	MIMAT0000417	CLCN6	1185	CLASH
hsa-mir-15b-5p	MIMAT0000417	CLU	1191	PAR-CLIP
hsa-mir-15b-5p	MIMAT0000417	CPOX	1371	CLASH
hsa-mir-15b-5p	MIMAT0000417	CREBL2	1389	PAR-CLIP
hsa-mir-15b-5p	MIMAT0000417	CRK	1398	CLASH//PAR-CLIP
hsa-mir-15b-5p	MIMAT0000417	CRKL	1399	PAR-CLIP
hsa-mir-15b-5p	MIMAT0000417	CSNK1E	1454	PAR-CLIP
hsa-mir-15b-5p	MIMAT0000417	CYBA	1535	CLASH
hsa-mir-15b-5p	MIMAT0000417	CYLD	1540	HITS-CLIP
hsa-mir-15b-5p	MIMAT0000417	CYP51A1	1595	CLASH
hsa-mir-15b-5p	MIMAT0000417	DDX3X	1654	PAR-CLIP
hsa-mir-15b-5p	MIMAT0000417	DDX5	1655	CLASH
hsa-mir-15b-5p	MIMAT0000417	DECR1	1666	PAR-CLIP
hsa-mir-15b-5p	MIMAT0000417	DHFR	1719	CLASH
hsa-mir-15b-5p	MIMAT0000417	DIAPH1	1729	PAR-CLIP
hsa-mir-15b-5p	MIMAT0000417	DMPK	1760	HITS-CLIP//PAR-CLIP
hsa-mir-15b-5p	MIMAT0000417	DSG2	1829	CLASH
hsa-mir-15b-5p	MIMAT0000417	E2F3	1871	HITS-CLIP
hsa-mir-15b-5p	MIMAT0000417	ECHS1	1892	CLASH
hsa-mir-15b-5p	MIMAT0000417	EEF1A1	1915	CLASH
hsa-mir-15b-5p	MIMAT0000417	EFNB2	1948	PAR-CLIP
hsa-mir-15b-5p	MIMAT0000417	EIF1AX	1964	PAR-CLIP
hsa-mir-15b-5p	MIMAT0000417	EIF4A1	1973	Luciferase reporter assay
hsa-mir-15b-5p	MIMAT0000417	ELK4	2005	PAR-CLIP
hsa-mir-15b-5p	MIMAT0000417	EN2	2020	PAR-CLIP
hsa-mir-15b-5p	MIMAT0000417	SLC29A1	2030	PAR-CLIP
hsa-mir-15b-5p	MIMAT0000417	EXT1	2131	PAR-CLIP
hsa-mir-15b-5p	MIMAT0000417	EZH1	2145	HITS-CLIP
hsa-mir-15b-5p	MIMAT0000417	FANCC	2176	CLASH
hsa-mir-15b-5p	MIMAT0000417	FASN	2194	PAR-CLIP
hsa-mir-15b-5p	MIMAT0000417	FGF2	2247	PAR-CLIP//qRT-PCR
hsa-mir-15b-5p	MIMAT0000417	FGF5	2250	CLASH
hsa-mir-15b-5p	MIMAT0000417	FGFR4	2264	PAR-CLIP
hsa-mir-15b-5p	MIMAT0000417	FKBP1A	2280	PAR-CLIP
hsa-mir-15b-5p	MIMAT0000417	FOXO1	2308	Luciferase reporter assay//qRT-PCR//Western blot
hsa-mir-15b-5p	MIMAT0000417	FLOT2	2319	HITS-CLIP
hsa-mir-15b-5p	MIMAT0000417	FUT2	2524	Luciferase reporter assay//qRT-PCR//Western blot
hsa-mir-15b-5p	MIMAT0000417	GABPA	2551	PAR-CLIP
hsa-mir-15b-5p	MIMAT0000417	GALNT1	2589	PAR-CLIP
hsa-mir-15b-5p	MIMAT0000417	NR6A1	2649	PAR-CLIP
hsa-mir-15b-5p	MIMAT0000417	B4GALT1	2683	CLASH//HITS-CLIP
hsa-mir-15b-5p	MIMAT0000417	GNAL	2774	HITS-CLIP//PAR-CLIP
hsa-mir-15b-5p	MIMAT0000417	GNAT1	2779	HITS-CLIP//PAR-CLIP
hsa-mir-15b-5p	MIMAT0000417	GNB1	2782	HITS-CLIP//PAR-CLIP
hsa-mir-15b-5p	MIMAT0000417	GPR27	2850	PAR-CLIP
hsa-mir-15b-5p	MIMAT0000417	GRB2	2885	PAR-CLIP
hsa-mir-15b-5p	MIMAT0000417	GSK3B	2932	HITS-CLIP
hsa-mir-15b-5p	MIMAT0000417	HDGF	3068	PAR-CLIP
hsa-mir-15b-5p	MIMAT0000417	HMGA1	3159	HITS-CLIP
hsa-mir-15b-5p	MIMAT0000417	HNRNPA1	3178	HITS-CLIP
hsa-mir-15b-5p	MIMAT0000417	HNRNPA2B1	3181	PAR-CLIP
hsa-mir-15b-5p	MIMAT0000417	HNRNPH3	3189	CLASH
hsa-mir-15b-5p	MIMAT0000417	HNRNPK	3190	CLASH
hsa-mir-15b-5p	MIMAT0000417	HOXA3	3200	HITS-CLIP//PAR-CLIP
hsa-mir-15b-5p	MIMAT0000417	HOXA10	3206	PAR-CLIP
hsa-mir-15b-5p	MIMAT0000417	HOXC8	3224	PAR-CLIP
hsa-mir-15b-5p	MIMAT0000417	DNAJA1	3301	HITS-CLIP//PAR-CLIP
hsa-mir-15b-5p	MIMAT0000417	HSPA1B	3304	HITS-CLIP//PAR-CLIP
hsa-mir-15b-5p	MIMAT0000417	HSPA8	3312	CLASH//PAR-CLIP
hsa-mir-15b-5p	MIMAT0000417	HSP90AB1	3326	CLASH
hsa-mir-15b-5p	MIMAT0000417	IFNG	3458	Luciferase reporter assay//qRT-PCR
hsa-mir-15b-5p	MIMAT0000417	IFNGR2	3460	CLASH
hsa-mir-15b-5p	MIMAT0000417	RBPJ	3516	PAR-CLIP
hsa-mir-15b-5p	MIMAT0000417	INSR	3643	Luciferase reporter assay//qRT-PCR//Western blot
hsa-mir-15b-5p	MIMAT0000417	ITGA6	3655	CLASH
hsa-mir-15b-5p	MIMAT0000417	IRF4	3662	HITS-CLIP
hsa-mir-15b-5p	MIMAT0000417	ITGA2	3673	PAR-CLIP
hsa-mir-15b-5p	MIMAT0000417	ITPR1	3708	HITS-CLIP
hsa-mir-15b-5p	MIMAT0000417	JAK1	3716	CLASH
hsa-mir-15b-5p	MIMAT0000417	JARID2	3720	PAR-CLIP
hsa-mir-15b-5p	MIMAT0000417	KDR	3791	Luciferase reporter assay//qRT-PCR//Western blot
hsa-mir-15b-5p	MIMAT0000417	KIF5B	3799	HITS-CLIP//PAR-CLIP
hsa-mir-15b-5p	MIMAT0000417	KPNA1	3836	PAR-CLIP
hsa-mir-15b-5p	MIMAT0000417	KPNA3	3839	HITS-CLIP//PAR-CLIP
hsa-mir-15b-5p	MIMAT0000417	KRT33B	3884	PAR-CLIP
hsa-mir-15b-5p	MIMAT0000417	LAMC1	3915	PAR-CLIP
hsa-mir-15b-5p	MIMAT0000417	LAMP2	3920	PAR-CLIP
hsa-mir-15b-5p	MIMAT0000417	CD180	4064	PAR-CLIP
hsa-mir-15b-5p	MIMAT0000417	TM4SF1	4071	PAR-CLIP
hsa-mir-15b-5p	MIMAT0000417	MARCKS	4082	CLASH
hsa-mir-15b-5p	MIMAT0000417	SMAD2	4087	Western blot
hsa-mir-15b-5p	MIMAT0000417	SMAD3	4088	HITS-CLIP
hsa-mir-15b-5p	MIMAT0000417	SMAD7	4092	CLASH//Luciferase reporter assay//PAR-CLIP//qRT-PCR//Western blot
hsa-mir-15b-5p	MIMAT0000417	MDH1	4190	CLASH
hsa-mir-15b-5p	MIMAT0000417	AFDN	4301	CLASH
hsa-mir-15b-5p	MIMAT0000417	MLLT6	4302	HITS-CLIP
hsa-mir-15b-5p	MIMAT0000417	MMP9	4318	qRT-PCR//Western blot
hsa-mir-15b-5p	MIMAT0000417	MPP1	4354	CLASH
hsa-mir-15b-5p	MIMAT0000417	MTHFR	4524	PAR-CLIP
hsa-mir-15b-5p	MIMAT0000417	MYO5A	4644	HITS-CLIP//PAR-CLIP
hsa-mir-15b-5p	MIMAT0000417	NAB1	4664	CLASH
hsa-mir-15b-5p	MIMAT0000417	HNRNPM	4670	CLASH
hsa-mir-15b-5p	MIMAT0000417	2022-09-02	4735	CLASH//HITS-CLIP
hsa-mir-15b-5p	MIMAT0000417	NFIC	4782	PAR-CLIP
hsa-mir-15b-5p	MIMAT0000417	NOTCH2	4853	HITS-CLIP
hsa-mir-15b-5p	MIMAT0000417	NPM1	4869	CLASH
hsa-mir-15b-5p	MIMAT0000417	OCRL	4952	HITS-CLIP
hsa-mir-15b-5p	MIMAT0000417	ORC4	5000	PAR-CLIP
hsa-mir-15b-5p	MIMAT0000417	FURIN	5045	PAR-CLIP
hsa-mir-15b-5p	MIMAT0000417	PAFAH1B1	5048	HITS-CLIP
hsa-mir-15b-5p	MIMAT0000417	PAFAH1B2	5049	PAR-CLIP
hsa-mir-15b-5p	MIMAT0000417	PAK2	5062	PAR-CLIP
hsa-mir-15b-5p	MIMAT0000417	PCMT1	5110	HITS-CLIP
hsa-mir-15b-5p	MIMAT0000417	CDK17	5128	HITS-CLIP//PAR-CLIP
hsa-mir-15b-5p	MIMAT0000417	PDCD1	5133	HITS-CLIP//PAR-CLIP
hsa-mir-15b-5p	MIMAT0000417	PDE4D	5144	PAR-CLIP
hsa-mir-15b-5p	MIMAT0000417	PEX12	5193	HITS-CLIP
hsa-mir-15b-5p	MIMAT0000417	PEX13	5194	HITS-CLIP
hsa-mir-15b-5p	MIMAT0000417	PGD	5226	CLASH//HITS-CLIP
hsa-mir-15b-5p	MIMAT0000417	PHKA1	5255	HITS-CLIP//PAR-CLIP
hsa-mir-15b-5p	MIMAT0000417	PIK3C2B	5287	CLASH
hsa-mir-15b-5p	MIMAT0000417	PIM1	5292	PAR-CLIP
hsa-mir-15b-5p	MIMAT0000417	PIK3R1	5295	HITS-CLIP//PAR-CLIP
hsa-mir-15b-5p	MIMAT0000417	PLAG1	5324	HITS-CLIP//PAR-CLIP
hsa-mir-15b-5p	MIMAT0000417	PLRG1	5356	PAR-CLIP
hsa-mir-15b-5p	MIMAT0000417	POLR2E	5434	PAR-CLIP
hsa-mir-15b-5p	MIMAT0000417	POU2AF1	5450	HITS-CLIP
hsa-mir-15b-5p	MIMAT0000417	POU2F1	5451	CLASH
hsa-mir-15b-5p	MIMAT0000417	PPM1A	5494	PAR-CLIP
hsa-mir-15b-5p	MIMAT0000417	PPP1CB	5500	CLASH
hsa-mir-15b-5p	MIMAT0000417	PPP1CC	5501	CLASH
hsa-mir-15b-5p	MIMAT0000417	PPP2R5C	5527	PAR-CLIP
hsa-mir-15b-5p	MIMAT0000417	PPP6C	5537	HITS-CLIP
hsa-mir-15b-5p	MIMAT0000417	PPT1	5538	CLASH
hsa-mir-15b-5p	MIMAT0000417	PRKAA1	5562	PAR-CLIP
hsa-mir-15b-5p	MIMAT0000417	PRKAR2A	5576	PAR-CLIP
hsa-mir-15b-5p	MIMAT0000417	PRKCD	5580	HITS-CLIP
hsa-mir-15b-5p	MIMAT0000417	MAPK1	5594	CLASH
hsa-mir-15b-5p	MIMAT0000417	MAP2K3	5606	PAR-CLIP
hsa-mir-15b-5p	MIMAT0000417	EIF2AK2	5610	CLASH
hsa-mir-15b-5p	MIMAT0000417	PRPS1	5631	CLASH
hsa-mir-15b-5p	MIMAT0000417	PSKH1	5681	HITS-CLIP
hsa-mir-15b-5p	MIMAT0000417	PSMB5	5693	HITS-CLIP
hsa-mir-15b-5p	MIMAT0000417	PSMD7	5713	CLASH
hsa-mir-15b-5p	MIMAT0000417	PTBP1	5725	CLASH
hsa-mir-15b-5p	MIMAT0000417	PTPRD	5789	PAR-CLIP
hsa-mir-15b-5p	MIMAT0000417	PTPRJ	5795	HITS-CLIP
hsa-mir-15b-5p	MIMAT0000417	PURA	5813	HITS-CLIP//Luciferase reporter assay
hsa-mir-15b-5p	MIMAT0000417	PXMP2	5827	CLASH
hsa-mir-15b-5p	MIMAT0000417	QARS	5859	CLASH
hsa-mir-15b-5p	MIMAT0000417	RAB1A	5861	Luciferase reporter assay//qRT-PCR//Western blot
hsa-mir-15b-5p	MIMAT0000417	MAP4K2	5871	PAR-CLIP
hsa-mir-15b-5p	MIMAT0000417	RAD23B	5887	HITS-CLIP//PAR-CLIP
hsa-mir-15b-5p	MIMAT0000417	RARB	5915	PAR-CLIP
hsa-mir-15b-5p	MIMAT0000417	RBBP6	5930	PAR-CLIP
hsa-mir-15b-5p	MIMAT0000417	REL	5966	PAR-CLIP
hsa-mir-15b-5p	MIMAT0000417	RNH1	6050	HITS-CLIP
hsa-mir-15b-5p	MIMAT0000417	RPL27A	6157	CLASH
hsa-mir-15b-5p	MIMAT0000417	RPLP0	6175	CLASH
hsa-mir-15b-5p	MIMAT0000417	RPS3	6188	CLASH
hsa-mir-15b-5p	MIMAT0000417	RPS3A	6189	CLASH
hsa-mir-15b-5p	MIMAT0000417	RPS5	6193	HITS-CLIP
hsa-mir-15b-5p	MIMAT0000417	RPS6	6194	CLASH
hsa-mir-15b-5p	MIMAT0000417	RPS6KA3	6197	HITS-CLIP
hsa-mir-15b-5p	MIMAT0000417	RPS6KB1	6198	PAR-CLIP
hsa-mir-15b-5p	MIMAT0000417	RS1	6247	HITS-CLIP
hsa-mir-15b-5p	MIMAT0000417	SALL1	6299	PAR-CLIP
hsa-mir-15b-5p	MIMAT0000417	MAP2K4	6416	CLASH
hsa-mir-15b-5p	MIMAT0000417	SRSF1	6426	PAR-CLIP
hsa-mir-15b-5p	MIMAT0000417	SKI	6497	HITS-CLIP//PAR-CLIP
hsa-mir-15b-5p	MIMAT0000417	SLC1A5	6510	CLASH
hsa-mir-15b-5p	MIMAT0000417	SLC2A3	6515	PAR-CLIP
hsa-mir-15b-5p	MIMAT0000417	SLC9A1	6548	HITS-CLIP
hsa-mir-15b-5p	MIMAT0000417	SNCG	6623	PAR-CLIP
hsa-mir-15b-5p	MIMAT0000417	SNRPB2	6629	PAR-CLIP
hsa-mir-15b-5p	MIMAT0000417	SNTB2	6645	PAR-CLIP
hsa-mir-15b-5p	MIMAT0000417	SRPK1	6732	HITS-CLIP
hsa-mir-15b-5p	MIMAT0000417	SRPRA	6734	HITS-CLIP//PAR-CLIP
hsa-mir-15b-5p	MIMAT0000417	SSRP1	6749	HITS-CLIP//PAR-CLIP
hsa-mir-15b-5p	MIMAT0000417	STXBP1	6812	CLASH
hsa-mir-15b-5p	MIMAT0000417	STXBP3	6814	HITS-CLIP
hsa-mir-15b-5p	MIMAT0000417	SYPL1	6856	PAR-CLIP
hsa-mir-15b-5p	MIMAT0000417	TAF13	6884	PAR-CLIP
hsa-mir-15b-5p	MIMAT0000417	MAP3K7	6885	PAR-CLIP
hsa-mir-15b-5p	MIMAT0000417	TARBP2	6895	PAR-CLIP
hsa-mir-15b-5p	MIMAT0000417	HNF1A	6927	Luciferase reporter assay//qRT-PCR//Western blot
hsa-mir-15b-5p	MIMAT0000417	TCF3	6929	HITS-CLIP
hsa-mir-15b-5p	MIMAT0000417	TCP1	6950	CLASH
hsa-mir-15b-5p	MIMAT0000417	PPP1R11	6992	HITS-CLIP
hsa-mir-15b-5p	MIMAT0000417	TERF2	7014	CLASH
hsa-mir-15b-5p	MIMAT0000417	TFAP2A	7020	PAR-CLIP
hsa-mir-15b-5p	MIMAT0000417	TGFB1	7040	Western blot
hsa-mir-15b-5p	MIMAT0000417	TGFBR3	7049	PAR-CLIP
hsa-mir-15b-5p	MIMAT0000417	THRA	7067	CLASH
hsa-mir-15b-5p	MIMAT0000417	TLE4	7091	HITS-CLIP
hsa-mir-15b-5p	MIMAT0000417	TLL1	7092	PAR-CLIP
hsa-mir-15b-5p	MIMAT0000417	TPD52	7163	CLASH
hsa-mir-15b-5p	MIMAT0000417	TPM2	7169	PAR-CLIP
hsa-mir-15b-5p	MIMAT0000417	TPM3	7170	PAR-CLIP
hsa-mir-15b-5p	MIMAT0000417	NR2C2	7182	HITS-CLIP
hsa-mir-15b-5p	MIMAT0000417	TTC1	7265	CLASH
hsa-mir-15b-5p	MIMAT0000417	TUBB2A	7280	PAR-CLIP
hsa-mir-15b-5p	MIMAT0000417	UBE2H	7328	PAR-CLIP
hsa-mir-15b-5p	MIMAT0000417	UBE2V1	7335	PAR-CLIP
hsa-mir-15b-5p	MIMAT0000417	UGT2B4	7363	PAR-CLIP
hsa-mir-15b-5p	MIMAT0000417	VAV2	7410	PAR-CLIP
hsa-mir-15b-5p	MIMAT0000417	VCL	7414	HITS-CLIP
hsa-mir-15b-5p	MIMAT0000417	VDAC2	7417	CLASH
hsa-mir-15b-5p	MIMAT0000417	VEGFA	7422	ELISA//HITS-CLIP//Luciferase reporter assay//PAR-CLIP
hsa-mir-15b-5p	MIMAT0000417	WEE1	7465	Luciferase reporter assay//PAR-CLIP//qRT-PCR//Western blot
hsa-mir-15b-5p	MIMAT0000417	YWHAH	7533	PAR-CLIP
hsa-mir-15b-5p	MIMAT0000417	ZNF91	7644	HITS-CLIP
hsa-mir-15b-5p	MIMAT0000417	ZBTB16	7704	PAR-CLIP
hsa-mir-15b-5p	MIMAT0000417	ZFAND5	7763	CLASH
hsa-mir-15b-5p	MIMAT0000417	ZNF217	7764	CLASH
hsa-mir-15b-5p	MIMAT0000417	LUZP1	7798	PAR-CLIP
hsa-mir-15b-5p	MIMAT0000417	CSDE1	7812	HITS-CLIP
hsa-mir-15b-5p	MIMAT0000417	BTG2	7832	HITS-CLIP
hsa-mir-15b-5p	MIMAT0000417	MAFK	7975	HITS-CLIP//PAR-CLIP
hsa-mir-15b-5p	MIMAT0000417	NUP214	8021	CLASH
hsa-mir-15b-5p	MIMAT0000417	SHOC2	8036	HITS-CLIP//PAR-CLIP
hsa-mir-15b-5p	MIMAT0000417	KMT2D	8085	CLASH//PAR-CLIP
hsa-mir-15b-5p	MIMAT0000417	SLC7A5	8140	HITS-CLIP
hsa-mir-15b-5p	MIMAT0000417	COIL	8161	CLASH
hsa-mir-15b-5p	MIMAT0000417	NRIP1	8204	CLASH
hsa-mir-15b-5p	MIMAT0000417	LZTR1	8216	CLASH
hsa-mir-15b-5p	MIMAT0000417	TKTL1	8277	HITS-CLIP
hsa-mir-15b-5p	MIMAT0000417	AXIN2	8313	HITS-CLIP//Luciferase reporter assay//PAR-CLIP
hsa-mir-15b-5p	MIMAT0000417	FZD6	8323	HITS-CLIP//PAR-CLIP
hsa-mir-15b-5p	MIMAT0000417	FZD9	8326	PAR-CLIP
hsa-mir-15b-5p	MIMAT0000417	HIST2H2BE	8349	PAR-CLIP
hsa-mir-15b-5p	MIMAT0000417	RECK	8434	Luciferase reporter assay//PAR-CLIP//qRT-PCR//Western blot
hsa-mir-15b-5p	MIMAT0000417	DYRK3	8444	PAR-CLIP
hsa-mir-15b-5p	MIMAT0000417	CUL3	8452	HITS-CLIP
hsa-mir-15b-5p	MIMAT0000417	CUL2	8453	HITS-CLIP
hsa-mir-15b-5p	MIMAT0000417	SUPT3H	8464	CLASH
hsa-mir-15b-5p	MIMAT0000417	OGT	8473	HITS-CLIP//PAR-CLIP
hsa-mir-15b-5p	MIMAT0000417	RAE1	8480	CLASH
hsa-mir-15b-5p	MIMAT0000417	PPM1D	8493	Immunofluorescence//Luciferase reporter assay//Western blot
hsa-mir-15b-5p	MIMAT0000417	CBX4	8535	HITS-CLIP//PAR-CLIP
hsa-mir-15b-5p	MIMAT0000417	BHLHE40	8553	HITS-CLIP
hsa-mir-15b-5p	MIMAT0000417	DENR	8562	CLASH
hsa-mir-15b-5p	MIMAT0000417	CASK	8573	HITS-CLIP//PAR-CLIP
hsa-mir-15b-5p	MIMAT0000417	SLC25A12	8604	HITS-CLIP//PAR-CLIP
hsa-mir-15b-5p	MIMAT0000417	PLPP3	8613	PAR-CLIP
hsa-mir-15b-5p	MIMAT0000417	DDX3Y	8653	HITS-CLIP
hsa-mir-15b-5p	MIMAT0000417	RNMT	8731	HITS-CLIP
hsa-mir-15b-5p	MIMAT0000417	TNFSF9	8744	HITS-CLIP//PAR-CLIP
hsa-mir-15b-5p	MIMAT0000417	CDS2	8760	HITS-CLIP
hsa-mir-15b-5p	MIMAT0000417	FADD	8772	CLASH
hsa-mir-15b-5p	MIMAT0000417	NAPG	8774	HITS-CLIP//PAR-CLIP
hsa-mir-15b-5p	MIMAT0000417	CREG1	8804	HITS-CLIP
hsa-mir-15b-5p	MIMAT0000417	SYNJ1	8867	CLASH
hsa-mir-15b-5p	MIMAT0000417	EIF2B2	8892	HITS-CLIP
hsa-mir-15b-5p	MIMAT0000417	MTMR3	8897	PAR-CLIP
hsa-mir-15b-5p	MIMAT0000417	CPNE1	8904	HITS-CLIP
hsa-mir-15b-5p	MIMAT0000417	MBD4	8930	PAR-CLIP
hsa-mir-15b-5p	MIMAT0000417	BTRC	8945	HITS-CLIP
hsa-mir-15b-5p	MIMAT0000417	ATP6V0E1	8992	CLASH
hsa-mir-15b-5p	MIMAT0000417	SOCS3	9021	qRT-PCR//Western blot
hsa-mir-15b-5p	MIMAT0000417	BTAF1	9044	CLASH
hsa-mir-15b-5p	MIMAT0000417	RPL14	9045	HITS-CLIP//PAR-CLIP
hsa-mir-15b-5p	MIMAT0000417	GPRC5A	9052	HITS-CLIP//PAR-CLIP
hsa-mir-15b-5p	MIMAT0000417	MTMR6	9107	CLASH
hsa-mir-15b-5p	MIMAT0000417	MTMR4	9110	HITS-CLIP
hsa-mir-15b-5p	MIMAT0000417	CCNE2	9134	PAR-CLIP
hsa-mir-15b-5p	MIMAT0000417	LRRFIP2	9209	PAR-CLIP
hsa-mir-15b-5p	MIMAT0000417	TBRG4	9238	CLASH
hsa-mir-15b-5p	MIMAT0000417	MAPKAPK2	9261	HITS-CLIP
hsa-mir-15b-5p	MIMAT0000417	GLP2R	9340	HITS-CLIP
hsa-mir-15b-5p	MIMAT0000417	EFTUD2	9343	PAR-CLIP
hsa-mir-15b-5p	MIMAT0000417	UBE4A	9354	HITS-CLIP
hsa-mir-15b-5p	MIMAT0000417	PPIG	9360	PAR-CLIP
hsa-mir-15b-5p	MIMAT0000417	KIF3B	9371	HITS-CLIP
hsa-mir-15b-5p	MIMAT0000417	TM9SF2	9375	HITS-CLIP
hsa-mir-15b-5p	MIMAT0000417	KIF23	9493	HITS-CLIP//PAR-CLIP
hsa-mir-15b-5p	MIMAT0000417	LITAF	9516	HITS-CLIP
hsa-mir-15b-5p	MIMAT0000417	TBPL1	9519	HITS-CLIP//PAR-CLIP
hsa-mir-15b-5p	MIMAT0000417	GOSR1	9527	PAR-CLIP
hsa-mir-15b-5p	MIMAT0000417	BAG4	9530	PAR-CLIP
hsa-mir-15b-5p	MIMAT0000417	IER2	9592	HITS-CLIP//PAR-CLIP
hsa-mir-15b-5p	MIMAT0000417	NCOR2	9612	HITS-CLIP
hsa-mir-15b-5p	MIMAT0000417	SOCS5	9655	PAR-CLIP
hsa-mir-15b-5p	MIMAT0000417	EIF5B	9669	CLASH
hsa-mir-15b-5p	MIMAT0000417	N4BP1	9683	HITS-CLIP//PAR-CLIP
hsa-mir-15b-5p	MIMAT0000417	BZW1	9689	PAR-CLIP
hsa-mir-15b-5p	MIMAT0000417	UBE3C	9690	HITS-CLIP
hsa-mir-15b-5p	MIMAT0000417	RUBCN	9711	PAR-CLIP
hsa-mir-15b-5p	MIMAT0000417	ARHGAP32	9743	HITS-CLIP
hsa-mir-15b-5p	MIMAT0000417	RASSF2	9770	PAR-CLIP
hsa-mir-15b-5p	MIMAT0000417	RIMS3	9783	PAR-CLIP
hsa-mir-15b-5p	MIMAT0000417	MTSS1	9788	Luciferase reporter assay//qRT-PCR//Western blot
hsa-mir-15b-5p	MIMAT0000417	CKAP5	9793	CLASH
hsa-mir-15b-5p	MIMAT0000417	PHYHIP	9796	PAR-CLIP
hsa-mir-15b-5p	MIMAT0000417	URB2	9816	CLASH
hsa-mir-15b-5p	MIMAT0000417	TSC22D2	9819	PAR-CLIP
hsa-mir-15b-5p	MIMAT0000417	TRIM14	9830	qRT-PCR//Western blot
hsa-mir-15b-5p	MIMAT0000417	EPM2AIP1	9852	PAR-CLIP
hsa-mir-15b-5p	MIMAT0000417	LRIG2	9860	PAR-CLIP
hsa-mir-15b-5p	MIMAT0000417	TLK1	9874	HITS-CLIP//PAR-CLIP
hsa-mir-15b-5p	MIMAT0000417	TECPR2	9895	HITS-CLIP
hsa-mir-15b-5p	MIMAT0000417	AP5Z1	9907	PAR-CLIP
hsa-mir-15b-5p	MIMAT0000417	ZBTB5	9925	HITS-CLIP
hsa-mir-15b-5p	MIMAT0000417	USP15	9958	PAR-CLIP
hsa-mir-15b-5p	MIMAT0000417	USP3	9960	HITS-CLIP
hsa-mir-15b-5p	MIMAT0000417	THRAP3	9967	PAR-CLIP
hsa-mir-15b-5p	MIMAT0000417	HNRNPDL	9987	PAR-CLIP
hsa-mir-15b-5p	MIMAT0000417	DMTF1	9988	HITS-CLIP//PAR-CLIP
hsa-mir-15b-5p	MIMAT0000417	AKT3	10000	Luciferase reporter assay//PAR-CLIP//qRT-PCR//Western blot
hsa-mir-15b-5p	MIMAT0000417	ZBTB33	10009	HITS-CLIP
hsa-mir-15b-5p	MIMAT0000417	ACTR2	10097	HITS-CLIP//PAR-CLIP
hsa-mir-15b-5p	MIMAT0000417	TSPAN3	10099	CLASH
hsa-mir-15b-5p	MIMAT0000417	LRPPRC	10128	HITS-CLIP
hsa-mir-15b-5p	MIMAT0000417	PDIA6	10130	HITS-CLIP//PAR-CLIP
hsa-mir-15b-5p	MIMAT0000417	MPHOSPH9	10198	CLASH
hsa-mir-15b-5p	MIMAT0000417	PATJ	10207	CLASH
hsa-mir-15b-5p	MIMAT0000417	CTDSPL	10217	PAR-CLIP
hsa-mir-15b-5p	MIMAT0000417	ZNF267	10308	PAR-CLIP
hsa-mir-15b-5p	MIMAT0000417	DSCR3	10311	HITS-CLIP
hsa-mir-15b-5p	MIMAT0000417	LANCL1	10314	PAR-CLIP
hsa-mir-15b-5p	MIMAT0000417	BTN3A3	10384	PAR-CLIP
hsa-mir-15b-5p	MIMAT0000417	SLC9A6	10479	HITS-CLIP
hsa-mir-15b-5p	MIMAT0000417	LRRC41	10489	CLASH
hsa-mir-15b-5p	MIMAT0000417	CARM1	10498	PAR-CLIP
hsa-mir-15b-5p	MIMAT0000417	HYOU1	10525	HITS-CLIP
hsa-mir-15b-5p	MIMAT0000417	SPTLC1	10558	HITS-CLIP
hsa-mir-15b-5p	MIMAT0000417	TGOLN2	10618	CLASH
hsa-mir-15b-5p	MIMAT0000417	IVNS1ABP	10625	PAR-CLIP
hsa-mir-15b-5p	MIMAT0000417	TXNIP	10628	PAR-CLIP
hsa-mir-15b-5p	MIMAT0000417	DMRT2	10655	PAR-CLIP
hsa-mir-15b-5p	MIMAT0000417	B3GNT2	10678	PAR-CLIP
hsa-mir-15b-5p	MIMAT0000417	TBR1	10716	Western blot
hsa-mir-15b-5p	MIMAT0000417	NUP50	10762	HITS-CLIP//PAR-CLIP
hsa-mir-15b-5p	MIMAT0000417	TOB2	10766	PAR-CLIP
hsa-mir-15b-5p	MIMAT0000417	NCKAP1	10787	PAR-CLIP
hsa-mir-15b-5p	MIMAT0000417	ZNF460	10794	HITS-CLIP//PAR-CLIP
hsa-mir-15b-5p	MIMAT0000417	SEC24A	10802	PAR-CLIP
hsa-mir-15b-5p	MIMAT0000417	ZNF275	10838	PAR-CLIP
hsa-mir-15b-5p	MIMAT0000417	PNPLA6	10908	PAR-CLIP
hsa-mir-15b-5p	MIMAT0000417	RNPS1	10921	HITS-CLIP//PAR-CLIP
hsa-mir-15b-5p	MIMAT0000417	PRDX3	10935	CLASH
hsa-mir-15b-5p	MIMAT0000417	PRSS21	10942	PAR-CLIP
hsa-mir-15b-5p	MIMAT0000417	RAB40B	10966	HITS-CLIP
hsa-mir-15b-5p	MIMAT0000417	YWHAQ	10971	PAR-CLIP
hsa-mir-15b-5p	MIMAT0000417	ABHD2	11057	PAR-CLIP
hsa-mir-15b-5p	MIMAT0000417	PRDM4	11108	PAR-CLIP
hsa-mir-15b-5p	MIMAT0000417	RCAN3	11123	PAR-CLIP
hsa-mir-15b-5p	MIMAT0000417	AP4S1	11154	CLASH
hsa-mir-15b-5p	MIMAT0000417	BAZ2A	11176	PAR-CLIP
hsa-mir-15b-5p	MIMAT0000417	SUPT16H	11198	HITS-CLIP
hsa-mir-15b-5p	MIMAT0000417	PLPBP	11212	PAR-CLIP
hsa-mir-15b-5p	MIMAT0000417	AKAP11	11215	HITS-CLIP
hsa-mir-15b-5p	MIMAT0000417	SYNRG	11276	HITS-CLIP
hsa-mir-15b-5p	MIMAT0000417	STK38	11329	PAR-CLIP
hsa-mir-15b-5p	MIMAT0000417	GABARAP	11337	HITS-CLIP
hsa-mir-15b-5p	MIMAT0000417	OIP5	11339	Immunofluorescence//Immunohistochemistry//Luciferase reporter assay//qRT-PCR//Western blot
hsa-mir-15b-5p	MIMAT0000417	HSPA4L	22824	PAR-CLIP
hsa-mir-15b-5p	MIMAT0000417	RAB11FIP2	22841	HITS-CLIP
hsa-mir-15b-5p	MIMAT0000417	CPEB3	22849	HITS-CLIP//PAR-CLIP
hsa-mir-15b-5p	MIMAT0000417	ATG14	22863	PAR-CLIP
hsa-mir-15b-5p	MIMAT0000417	MLXIP	22877	HITS-CLIP
hsa-mir-15b-5p	MIMAT0000417	TRAK1	22906	HITS-CLIP
hsa-mir-15b-5p	MIMAT0000417	DHX30	22907	CLASH
hsa-mir-15b-5p	MIMAT0000417	KLHDC10	23008	HITS-CLIP
hsa-mir-15b-5p	MIMAT0000417	PHLPP2	23035	PAR-CLIP
hsa-mir-15b-5p	MIMAT0000417	SETD1B	23067	PAR-CLIP
hsa-mir-15b-5p	MIMAT0000417	MYCBP2	23077	CLASH
hsa-mir-15b-5p	MIMAT0000417	AVL9	23080	PAR-CLIP
hsa-mir-15b-5p	MIMAT0000417	TRIM35	23087	PAR-CLIP
hsa-mir-15b-5p	MIMAT0000417	TTLL5	23093	PAR-CLIP
hsa-mir-15b-5p	MIMAT0000417	TNRC6B	23112	HITS-CLIP
hsa-mir-15b-5p	MIMAT0000417	TAB2	23118	CLASH
hsa-mir-15b-5p	MIMAT0000417	GPATCH8	23131	HITS-CLIP//PAR-CLIP
hsa-mir-15b-5p	MIMAT0000417	GGA3	23163	HITS-CLIP
hsa-mir-15b-5p	MIMAT0000417	ZCCHC14	23174	CLASH
hsa-mir-15b-5p	MIMAT0000417	MESD	23184	CLASH
hsa-mir-15b-5p	MIMAT0000417	RCOR1	23186	HITS-CLIP
hsa-mir-15b-5p	MIMAT0000417	KANK1	23189	PAR-CLIP
hsa-mir-15b-5p	MIMAT0000417	GANAB	23193	HITS-CLIP
hsa-mir-15b-5p	MIMAT0000417	PRRC2C	23215	HITS-CLIP
hsa-mir-15b-5p	MIMAT0000417	NUP210	23225	CLASH
hsa-mir-15b-5p	MIMAT0000417	VPS13A	23230	CLASH
hsa-mir-15b-5p	MIMAT0000417	DNAJC9	23234	HITS-CLIP
hsa-mir-15b-5p	MIMAT0000417	RPRD2	23248	PAR-CLIP
hsa-mir-15b-5p	MIMAT0000417	PPIP5K2	23262	HITS-CLIP
hsa-mir-15b-5p	MIMAT0000417	CLUH	23277	PAR-CLIP
hsa-mir-15b-5p	MIMAT0000417	NUP160	23279	CLASH
hsa-mir-15b-5p	MIMAT0000417	U2SURP	23350	HITS-CLIP
hsa-mir-15b-5p	MIMAT0000417	SUN1	23353	HITS-CLIP
hsa-mir-15b-5p	MIMAT0000417	KIAA0895	23366	PAR-CLIP
hsa-mir-15b-5p	MIMAT0000417	DICER1	23405	HITS-CLIP
hsa-mir-15b-5p	MIMAT0000417	SIRT4	23409	HITS-CLIP
hsa-mir-15b-5p	MIMAT0000417	TARDBP	23435	CLASH
hsa-mir-15b-5p	MIMAT0000417	SF3B3	23450	CLASH
hsa-mir-15b-5p	MIMAT0000417	CBX6	23466	PAR-CLIP
hsa-mir-15b-5p	MIMAT0000417	TRAM1	23471	HITS-CLIP
hsa-mir-15b-5p	MIMAT0000417	SLC39A14	23516	CLASH
hsa-mir-15b-5p	MIMAT0000417	NNT	23530	PAR-CLIP
hsa-mir-15b-5p	MIMAT0000417	TNPO3	23534	CLASH
hsa-mir-15b-5p	MIMAT0000417	CD2AP	23607	PAR-CLIP
hsa-mir-15b-5p	MIMAT0000417	EDC4	23644	CLASH
hsa-mir-15b-5p	MIMAT0000417	TRIM29	23650	Luciferase reporter assay
hsa-mir-15b-5p	MIMAT0000417	SH3BP4	23677	PAR-CLIP
hsa-mir-15b-5p	MIMAT0000417	GABARAPL1	23710	PAR-CLIP
hsa-mir-15b-5p	MIMAT0000417	TMEM245	23731	HITS-CLIP//PAR-CLIP
hsa-mir-15b-5p	MIMAT0000417	PPIL2	23759	CLASH
hsa-mir-15b-5p	MIMAT0000417	PISD	23761	PAR-CLIP
hsa-mir-15b-5p	MIMAT0000417	BAMBI	25805	CLASH
hsa-mir-15b-5p	MIMAT0000417	ARIH1	25820	HITS-CLIP//PAR-CLIP
hsa-mir-15b-5p	MIMAT0000417	MOB4	25843	PAR-CLIP
hsa-mir-15b-5p	MIMAT0000417	ANAPC13	25847	PAR-CLIP
hsa-mir-15b-5p	MIMAT0000417	RPL36	25873	HITS-CLIP
hsa-mir-15b-5p	MIMAT0000417	C1orf43	25912	CLASH
hsa-mir-15b-5p	MIMAT0000417	PNISR	25957	HITS-CLIP//PAR-CLIP
hsa-mir-15b-5p	MIMAT0000417	HIGD1A	25994	PAR-CLIP
hsa-mir-15b-5p	MIMAT0000417	OSBPL3	26031	PAR-CLIP
hsa-mir-15b-5p	MIMAT0000417	LSM14A	26065	CLASH
hsa-mir-15b-5p	MIMAT0000417	SZRD1	26099	PAR-CLIP
hsa-mir-15b-5p	MIMAT0000417	WIPI2	26100	HITS-CLIP//PAR-CLIP
hsa-mir-15b-5p	MIMAT0000417	SERBP1	26135	CLASH//PAR-CLIP
hsa-mir-15b-5p	MIMAT0000417	PHF19	26147	PAR-CLIP
hsa-mir-15b-5p	MIMAT0000417	VPS33B	26276	HITS-CLIP
hsa-mir-15b-5p	MIMAT0000417	HEYL	26508	PAR-CLIP
hsa-mir-15b-5p	MIMAT0000417	TIMM13	26517	HITS-CLIP
hsa-mir-15b-5p	MIMAT0000417	AP3M1	26985	HITS-CLIP
hsa-mir-15b-5p	MIMAT0000417	AFF4	27125	HITS-CLIP
hsa-mir-15b-5p	MIMAT0000417	AGO2	27161	ELISA//Immunofluorescence//Luciferase reporter assay//PAR-CLIP//qRT-PCR//Western blot
hsa-mir-15b-5p	MIMAT0000417	VPS4A	27183	PAR-CLIP
hsa-mir-15b-5p	MIMAT0000417	PDCD4	27250	HITS-CLIP
hsa-mir-15b-5p	MIMAT0000417	SLCO3A1	28232	HITS-CLIP
hsa-mir-15b-5p	MIMAT0000417	C16orf72	29035	HITS-CLIP//PAR-CLIP
hsa-mir-15b-5p	MIMAT0000417	SSU72	29101	PAR-CLIP
hsa-mir-15b-5p	MIMAT0000417	CLEC2D	29121	PAR-CLIP
hsa-mir-15b-5p	MIMAT0000417	CD274	29126	PAR-CLIP
hsa-mir-15b-5p	MIMAT0000417	RACGAP1	29127	PAR-CLIP
hsa-mir-15b-5p	MIMAT0000417	CARD10	29775	PAR-CLIP
hsa-mir-15b-5p	MIMAT0000417	HCFC2	29915	PAR-CLIP
hsa-mir-15b-5p	MIMAT0000417	SNX11	29916	HITS-CLIP
hsa-mir-15b-5p	MIMAT0000417	SEC61A1	29927	PAR-CLIP
hsa-mir-15b-5p	MIMAT0000417	PSAT1	29968	HITS-CLIP//PAR-CLIP
hsa-mir-15b-5p	MIMAT0000417	MINK1	50488	HITS-CLIP//PAR-CLIP
hsa-mir-15b-5p	MIMAT0000417	ASCC1	51008	PAR-CLIP
hsa-mir-15b-5p	MIMAT0000417	ZNF691	51058	PAR-CLIP
hsa-mir-15b-5p	MIMAT0000417	FCF1	51077	PAR-CLIP
hsa-mir-15b-5p	MIMAT0000417	SIDT2	51092	PAR-CLIP
hsa-mir-15b-5p	MIMAT0000417	SCCPDH	51097	CLASH
hsa-mir-15b-5p	MIMAT0000417	TFB1M	51106	HITS-CLIP
hsa-mir-15b-5p	MIMAT0000417	RLIM	51132	CLASH
hsa-mir-15b-5p	MIMAT0000417	CRIM1	51232	Luciferase reporter assay//PAR-CLIP//qRT-PCR//Western blot
hsa-mir-15b-5p	MIMAT0000417	TMEM69	51249	HITS-CLIP
hsa-mir-15b-5p	MIMAT0000417	ANKMY1	51281	HITS-CLIP
hsa-mir-15b-5p	MIMAT0000417	WAC	51322	CLASH
hsa-mir-15b-5p	MIMAT0000417	AIG1	51390	CLASH
hsa-mir-15b-5p	MIMAT0000417	RNF138	51444	HITS-CLIP
hsa-mir-15b-5p	MIMAT0000417	TMEM138	51524	HITS-CLIP
hsa-mir-15b-5p	MIMAT0000417	PPIL1	51645	CLASH//HITS-CLIP//PAR-CLIP
hsa-mir-15b-5p	MIMAT0000417	CHMP3	51652	HITS-CLIP
hsa-mir-15b-5p	MIMAT0000417	RAB23	51715	PAR-CLIP
hsa-mir-15b-5p	MIMAT0000417	LUC7L3	51747	PAR-CLIP
hsa-mir-15b-5p	MIMAT0000417	TM7SF3	51768	PAR-CLIP
hsa-mir-15b-5p	MIMAT0000417	CHIC1	53344	PAR-CLIP
hsa-mir-15b-5p	MIMAT0000417	PANK1	53354	HITS-CLIP
hsa-mir-15b-5p	MIMAT0000417	C11orf24	53838	PAR-CLIP
hsa-mir-15b-5p	MIMAT0000417	DNAJC10	54431	PAR-CLIP
hsa-mir-15b-5p	MIMAT0000417	RBM27	54439	CLASH
hsa-mir-15b-5p	MIMAT0000417	USP53	54532	PAR-CLIP
hsa-mir-15b-5p	MIMAT0000417	GNL3L	54552	CLASH
hsa-mir-15b-5p	MIMAT0000417	GATAD2A	54815	PAR-CLIP
hsa-mir-15b-5p	MIMAT0000417	BSPRY	54836	HITS-CLIP
hsa-mir-15b-5p	MIMAT0000417	QRICH1	54870	CLASH
hsa-mir-15b-5p	MIMAT0000417	DPP8	54878	HITS-CLIP
hsa-mir-15b-5p	MIMAT0000417	C2orf42	54980	HITS-CLIP
hsa-mir-15b-5p	MIMAT0000417	AURKAIP1	54998	PAR-CLIP
hsa-mir-15b-5p	MIMAT0000417	STX17	55014	HITS-CLIP
hsa-mir-15b-5p	MIMAT0000417	CDCA4	55038	HITS-CLIP//PAR-CLIP
hsa-mir-15b-5p	MIMAT0000417	PLEKHB2	55041	PAR-CLIP
hsa-mir-15b-5p	MIMAT0000417	UACA	55075	CLASH
hsa-mir-15b-5p	MIMAT0000417	PNPO	55163	HITS-CLIP
hsa-mir-15b-5p	MIMAT0000417	CEP55	55165	PAR-CLIP
hsa-mir-15b-5p	MIMAT0000417	TBCCD1	55171	HITS-CLIP
hsa-mir-15b-5p	MIMAT0000417	RIF1	55183	PAR-CLIP
hsa-mir-15b-5p	MIMAT0000417	SBNO1	55206	PAR-CLIP
hsa-mir-15b-5p	MIMAT0000417	TMEM100	55273	PAR-CLIP
hsa-mir-15b-5p	MIMAT0000417	PPP6R3	55291	PAR-CLIP
hsa-mir-15b-5p	MIMAT0000417	PI4K2B	55300	PAR-CLIP
hsa-mir-15b-5p	MIMAT0000417	RFK	55312	PAR-CLIP
hsa-mir-15b-5p	MIMAT0000417	AP5S1	55317	CLASH
hsa-mir-15b-5p	MIMAT0000417	AGPAT5	55326	CLASH
hsa-mir-15b-5p	MIMAT0000417	SLC39A9	55334	PAR-CLIP
hsa-mir-15b-5p	MIMAT0000417	TMEM63B	55362	CLASH
hsa-mir-15b-5p	MIMAT0000417	STRADB	55437	PAR-CLIP
hsa-mir-15b-5p	MIMAT0000417	ETNK1	55500	CLASH//HITS-CLIP
hsa-mir-15b-5p	MIMAT0000417	CDV3	55573	HITS-CLIP
hsa-mir-15b-5p	MIMAT0000417	UBE2Q1	55585	HITS-CLIP//PAR-CLIP
hsa-mir-15b-5p	MIMAT0000417	OTUB1	55611	HITS-CLIP
hsa-mir-15b-5p	MIMAT0000417	TASP1	55617	HITS-CLIP
hsa-mir-15b-5p	MIMAT0000417	PNRC2	55629	PAR-CLIP
hsa-mir-15b-5p	MIMAT0000417	CDC37L1	55664	HITS-CLIP//PAR-CLIP
hsa-mir-15b-5p	MIMAT0000417	VPS35	55737	CLASH
hsa-mir-15b-5p	MIMAT0000417	LRIF1	55791	HITS-CLIP
hsa-mir-15b-5p	MIMAT0000417	PAG1	55824	PAR-CLIP
hsa-mir-15b-5p	MIMAT0000417	BEX1	55859	CLASH
hsa-mir-15b-5p	MIMAT0000417	ASH1L	55870	HITS-CLIP//PAR-CLIP
hsa-mir-15b-5p	MIMAT0000417	GNG12	55970	PAR-CLIP
hsa-mir-15b-5p	MIMAT0000417	MTFR1L	56181	PAR-CLIP
hsa-mir-15b-5p	MIMAT0000417	FAM214A	56204	CLASH
hsa-mir-15b-5p	MIMAT0000417	C21orf62	56245	PAR-CLIP
hsa-mir-15b-5p	MIMAT0000417	CYP26B1	56603	PAR-CLIP
hsa-mir-15b-5p	MIMAT0000417	POLE4	56655	HITS-CLIP
hsa-mir-15b-5p	MIMAT0000417	TM9SF3	56889	CLASH
hsa-mir-15b-5p	MIMAT0000417	C15orf39	56905	HITS-CLIP
hsa-mir-15b-5p	MIMAT0000417	C5orf15	56951	CLASH
hsa-mir-15b-5p	MIMAT0000417	CDC42SE2	56990	PAR-CLIP
hsa-mir-15b-5p	MIMAT0000417	AKR1B10	57016	PAR-CLIP
hsa-mir-15b-5p	MIMAT0000417	PLSCR4	57088	CLASH
hsa-mir-15b-5p	MIMAT0000417	ENTPD7	57089	HITS-CLIP
hsa-mir-15b-5p	MIMAT0000417	RTN4	57142	PAR-CLIP
hsa-mir-15b-5p	MIMAT0000417	RALGAPB	57148	PAR-CLIP
hsa-mir-15b-5p	MIMAT0000417	SMURF1	57154	HITS-CLIP//Luciferase reporter assay//qRT-PCR//Western blot
hsa-mir-15b-5p	MIMAT0000417	ACTR3B	57180	PAR-CLIP
hsa-mir-15b-5p	MIMAT0000417	REXO1	57455	HITS-CLIP
hsa-mir-15b-5p	MIMAT0000417	USP31	57478	HITS-CLIP
hsa-mir-15b-5p	MIMAT0000417	ODF2L	57489	PAR-CLIP
hsa-mir-15b-5p	MIMAT0000417	CASKIN1	57524	PAR-CLIP
hsa-mir-15b-5p	MIMAT0000417	NUFIP2	57532	HITS-CLIP//PAR-CLIP
hsa-mir-15b-5p	MIMAT0000417	TBC1D14	57533	HITS-CLIP
hsa-mir-15b-5p	MIMAT0000417	MIB1	57534	HITS-CLIP
hsa-mir-15b-5p	MIMAT0000417	TAOK1	57551	PAR-CLIP
hsa-mir-15b-5p	MIMAT0000417	KIAA1456	57604	PAR-CLIP
hsa-mir-15b-5p	MIMAT0000417	RANBP10	57610	CLASH
hsa-mir-15b-5p	MIMAT0000417	DHX37	57647	CLASH
hsa-mir-15b-5p	MIMAT0000417	UVSSA	57654	CLASH
hsa-mir-15b-5p	MIMAT0000417	RAP2C	57826	HITS-CLIP
hsa-mir-15b-5p	MIMAT0000417	SRPRB	58477	HITS-CLIP//PAR-CLIP
hsa-mir-15b-5p	MIMAT0000417	TRAPPC1	58485	CLASH
hsa-mir-15b-5p	MIMAT0000417	RPRD1B	58490	PAR-CLIP
hsa-mir-15b-5p	MIMAT0000417	KMT2C	58508	CLASH
hsa-mir-15b-5p	MIMAT0000417	DLGAP3	58512	PAR-CLIP
hsa-mir-15b-5p	MIMAT0000417	PLEKHA1	59338	PAR-CLIP
hsa-mir-15b-5p	MIMAT0000417	CLSPN	63967	PAR-CLIP
hsa-mir-15b-5p	MIMAT0000417	SNX16	64089	PAR-CLIP
hsa-mir-15b-5p	MIMAT0000417	VSIR	64115	PAR-CLIP
hsa-mir-15b-5p	MIMAT0000417	IFIH1	64135	CLASH
hsa-mir-15b-5p	MIMAT0000417	RFWD2	64326	HITS-CLIP
hsa-mir-15b-5p	MIMAT0000417	ZMAT3	64393	PAR-CLIP
hsa-mir-15b-5p	MIMAT0000417	NUCKS1	64710	HITS-CLIP//PAR-CLIP
hsa-mir-15b-5p	MIMAT0000417	WDR13	64743	PAR-CLIP
hsa-mir-15b-5p	MIMAT0000417	C16orf58	64755	PAR-CLIP
hsa-mir-15b-5p	MIMAT0000417	IPPK	64768	PAR-CLIP
hsa-mir-15b-5p	MIMAT0000417	C6orf106	64771	HITS-CLIP
hsa-mir-15b-5p	MIMAT0000417	KLC2	64837	HITS-CLIP
hsa-mir-15b-5p	MIMAT0000417	MRPS11	64963	CLASH
hsa-mir-15b-5p	MIMAT0000417	MRPL40	64976	HITS-CLIP
hsa-mir-15b-5p	MIMAT0000417	RAPH1	65059	PAR-CLIP
hsa-mir-15b-5p	MIMAT0000417	TMEM135	65084	HITS-CLIP
hsa-mir-15b-5p	MIMAT0000417	SOWAHC	65124	HITS-CLIP//PAR-CLIP
hsa-mir-15b-5p	MIMAT0000417	WNK3	65267	PAR-CLIP
hsa-mir-15b-5p	MIMAT0000417	GRAMD2B	65983	HITS-CLIP
hsa-mir-15b-5p	MIMAT0000417	ZBTB10	65986	PAR-CLIP
hsa-mir-15b-5p	MIMAT0000417	ATG9A	79065	HITS-CLIP//PAR-CLIP
hsa-mir-15b-5p	MIMAT0000417	TMEM109	79073	HITS-CLIP
hsa-mir-15b-5p	MIMAT0000417	CHAC1	79094	PAR-CLIP
hsa-mir-15b-5p	MIMAT0000417	TMEM43	79188	CLASH
hsa-mir-15b-5p	MIMAT0000417	HAUS3	79441	HITS-CLIP//PAR-CLIP
hsa-mir-15b-5p	MIMAT0000417	PAGR1	79447	PAR-CLIP
hsa-mir-15b-5p	MIMAT0000417	ATP13A3	79572	HITS-CLIP
hsa-mir-15b-5p	MIMAT0000417	CHPF	79586	CLASH
hsa-mir-15b-5p	MIMAT0000417	TANGO6	79613	CLASH
hsa-mir-15b-5p	MIMAT0000417	HMBOX1	79618	HITS-CLIP
hsa-mir-15b-5p	MIMAT0000417	MCPH1	79648	CLASH
hsa-mir-15b-5p	MIMAT0000417	YRDC	79693	PAR-CLIP
hsa-mir-15b-5p	MIMAT0000417	TBL1XR1	79718	HITS-CLIP
hsa-mir-15b-5p	MIMAT0000417	CLIP4	79745	PAR-CLIP
hsa-mir-15b-5p	MIMAT0000417	SLC25A22	79751	HITS-CLIP
hsa-mir-15b-5p	MIMAT0000417	ZFHX4	79776	HITS-CLIP//PAR-CLIP
hsa-mir-15b-5p	MIMAT0000417	CPSF7	79869	PAR-CLIP
hsa-mir-15b-5p	MIMAT0000417	TMC7	79905	CLASH
hsa-mir-15b-5p	MIMAT0000417	ATAD5	79915	PAR-CLIP
hsa-mir-15b-5p	MIMAT0000417	L2HGDH	79944	PAR-CLIP
hsa-mir-15b-5p	MIMAT0000417	PHC3	80012	HITS-CLIP//PAR-CLIP
hsa-mir-15b-5p	MIMAT0000417	NAA25	80018	PAR-CLIP
hsa-mir-15b-5p	MIMAT0000417	FBXL18	80028	PAR-CLIP
hsa-mir-15b-5p	MIMAT0000417	DCAF17	80067	HITS-CLIP
hsa-mir-15b-5p	MIMAT0000417	C3orf36	80111	HITS-CLIP
hsa-mir-15b-5p	MIMAT0000417	EDC3	80153	HITS-CLIP
hsa-mir-15b-5p	MIMAT0000417	IFT74	80173	HITS-CLIP
hsa-mir-15b-5p	MIMAT0000417	KLHL15	80311	PAR-CLIP
hsa-mir-15b-5p	MIMAT0000417	DNAJC5	80331	CLASH
hsa-mir-15b-5p	MIMAT0000417	NDFIP1	80762	CLASH
hsa-mir-15b-5p	MIMAT0000417	VOPP1	81552	CLASH//PAR-CLIP
hsa-mir-15b-5p	MIMAT0000417	C1orf21	81563	PAR-CLIP
hsa-mir-15b-5p	MIMAT0000417	CDADC1	81602	PAR-CLIP
hsa-mir-15b-5p	MIMAT0000417	RAB1B	81876	CLASH
hsa-mir-15b-5p	MIMAT0000417	GSG1	83445	PAR-CLIP
hsa-mir-15b-5p	MIMAT0000417	RASSF5	83593	HITS-CLIP
hsa-mir-15b-5p	MIMAT0000417	BCL2L12	83596	PAR-CLIP
hsa-mir-15b-5p	MIMAT0000417	AMMECR1L	83607	CLASH
hsa-mir-15b-5p	MIMAT0000417	FAM103A1	83640	PAR-CLIP
hsa-mir-15b-5p	MIMAT0000417	KATNAL1	84056	HITS-CLIP
hsa-mir-15b-5p	MIMAT0000417	FBXO30	84085	CLASH
hsa-mir-15b-5p	MIMAT0000417	USP42	84132	PAR-CLIP
hsa-mir-15b-5p	MIMAT0000417	ZNRF3	84133	PAR-CLIP
hsa-mir-15b-5p	MIMAT0000417	USP48	84196	PAR-CLIP
hsa-mir-15b-5p	MIMAT0000417	POLDIP3	84271	PAR-CLIP
hsa-mir-15b-5p	MIMAT0000417	ZDHHC16	84287	PAR-CLIP
hsa-mir-15b-5p	MIMAT0000417	MSANTD4	84437	PAR-CLIP
hsa-mir-15b-5p	MIMAT0000417	DCTN5	84516	HITS-CLIP//PAR-CLIP
hsa-mir-15b-5p	MIMAT0000417	FAXC	84553	CLASH
hsa-mir-15b-5p	MIMAT0000417	CBX2	84733	PAR-CLIP
hsa-mir-15b-5p	MIMAT0000417	AIFM2	84883	CLASH
hsa-mir-15b-5p	MIMAT0000417	TBRG1	84897	PAR-CLIP
hsa-mir-15b-5p	MIMAT0000417	ZNRF1	84937	CLASH//PAR-CLIP
hsa-mir-15b-5p	MIMAT0000417	RELT	84957	HITS-CLIP
hsa-mir-15b-5p	MIMAT0000417	FBXL20	84961	PAR-CLIP
hsa-mir-15b-5p	MIMAT0000417	ZCCHC3	85364	PAR-CLIP
hsa-mir-15b-5p	MIMAT0000417	SELENOI	85465	HITS-CLIP
hsa-mir-15b-5p	MIMAT0000417	UBE3B	89910	CLASH
hsa-mir-15b-5p	MIMAT0000417	MCFD2	90411	HITS-CLIP
hsa-mir-15b-5p	MIMAT0000417	ZNF622	90441	HITS-CLIP//PAR-CLIP
hsa-mir-15b-5p	MIMAT0000417	PIP4P1	90809	HITS-CLIP
hsa-mir-15b-5p	MIMAT0000417	JPT2	90861	PAR-CLIP
hsa-mir-15b-5p	MIMAT0000417	CDKN2AIPNL	91368	HITS-CLIP
hsa-mir-15b-5p	MIMAT0000417	SESTD1	91404	PAR-CLIP
hsa-mir-15b-5p	MIMAT0000417	SMDT1	91689	PAR-CLIP
hsa-mir-15b-5p	MIMAT0000417	YTHDC1	91746	PAR-CLIP
hsa-mir-15b-5p	MIMAT0000417	CHMP7	91782	CLASH
hsa-mir-15b-5p	MIMAT0000417	ZNF585B	92285	PAR-CLIP
hsa-mir-15b-5p	MIMAT0000417	UBE2Q2	92912	HITS-CLIP
hsa-mir-15b-5p	MIMAT0000417	TADA2B	93624	HITS-CLIP
hsa-mir-15b-5p	MIMAT0000417	ARHGAP12	94134	HITS-CLIP//PAR-CLIP
hsa-mir-15b-5p	MIMAT0000417	AHNAK2	113146	PAR-CLIP
hsa-mir-15b-5p	MIMAT0000417	SCAMP4	113178	PAR-CLIP
hsa-mir-15b-5p	MIMAT0000417	SFT2D1	113402	CLASH
hsa-mir-15b-5p	MIMAT0000417	MCM3AP-AS1	114044	HITS-CLIP
hsa-mir-15b-5p	MIMAT0000417	RAB3IP	117177	PAR-CLIP
hsa-mir-15b-5p	MIMAT0000417	NAA30	122830	CLASH
hsa-mir-15b-5p	MIMAT0000417	SLC25A29	123096	HITS-CLIP
hsa-mir-15b-5p	MIMAT0000417	ANKRD13B	124930	HITS-CLIP
hsa-mir-15b-5p	MIMAT0000417	OSCAR	126014	PAR-CLIP
hsa-mir-15b-5p	MIMAT0000417	TBC1D20	128637	HITS-CLIP
hsa-mir-15b-5p	MIMAT0000417	CHMP4B	128866	PAR-CLIP
hsa-mir-15b-5p	MIMAT0000417	UBR3	130507	HITS-CLIP//PAR-CLIP
hsa-mir-15b-5p	MIMAT0000417	KLHL40	131377	HITS-CLIP
hsa-mir-15b-5p	MIMAT0000417	CPEB2	132864	HITS-CLIP
hsa-mir-15b-5p	MIMAT0000417	LSM11	134353	HITS-CLIP//PAR-CLIP
hsa-mir-15b-5p	MIMAT0000417	IRAK1BP1	134728	HITS-CLIP
hsa-mir-15b-5p	MIMAT0000417	AMER1	139285	HITS-CLIP
hsa-mir-15b-5p	MIMAT0000417	DOCK11	139818	PAR-CLIP
hsa-mir-15b-5p	MIMAT0000417	ZFP28	140612	PAR-CLIP
hsa-mir-15b-5p	MIMAT0000417	NOL4L	140688	HITS-CLIP
hsa-mir-15b-5p	MIMAT0000417	DYNLL2	140735	PAR-CLIP
hsa-mir-15b-5p	MIMAT0000417	SREK1	140890	HITS-CLIP//PAR-CLIP
hsa-mir-15b-5p	MIMAT0000417	CACUL1	143384	PAR-CLIP
hsa-mir-15b-5p	MIMAT0000417	ETFRF1	144363	HITS-CLIP
hsa-mir-15b-5p	MIMAT0000417	E2F7	144455	HITS-CLIP//PAR-CLIP
hsa-mir-15b-5p	MIMAT0000417	HNRNPA1L2	144983	HITS-CLIP
hsa-mir-15b-5p	MIMAT0000417	CMTM4	146223	PAR-CLIP
hsa-mir-15b-5p	MIMAT0000417	PDIK1L	149420	HITS-CLIP
hsa-mir-15b-5p	MIMAT0000417	SIK1	150094	HITS-CLIP//PAR-CLIP
hsa-mir-15b-5p	MIMAT0000417	CCDC80	151887	PAR-CLIP
hsa-mir-15b-5p	MIMAT0000417	RNF38	152006	HITS-CLIP
hsa-mir-15b-5p	MIMAT0000417	CREBRF	153222	HITS-CLIP//PAR-CLIP
hsa-mir-15b-5p	MIMAT0000417	TMEM161B	153396	PAR-CLIP
hsa-mir-15b-5p	MIMAT0000417	CNKSR3	154043	PAR-CLIP
hsa-mir-15b-5p	MIMAT0000417	AMOT	154796	PAR-CLIP
hsa-mir-15b-5p	MIMAT0000417	AMOTL1	154810	HITS-CLIP//PAR-CLIP
hsa-mir-15b-5p	MIMAT0000417	PEBP4	157310	Luciferase reporter assay//qRT-PCR//Western blot
hsa-mir-15b-5p	MIMAT0000417	CAMSAP1	157922	HITS-CLIP//PAR-CLIP
hsa-mir-15b-5p	MIMAT0000417	RASEF	158158	PAR-CLIP
hsa-mir-15b-5p	MIMAT0000417	FAM122B	159090	PAR-CLIP
hsa-mir-15b-5p	MIMAT0000417	PPTC7	160760	CLASH
hsa-mir-15b-5p	MIMAT0000417	GPR180	160897	PAR-CLIP
hsa-mir-15b-5p	MIMAT0000417	SPRED1	161742	HITS-CLIP//PAR-CLIP
hsa-mir-15b-5p	MIMAT0000417	RNF168	165918	PAR-CLIP
hsa-mir-15b-5p	MIMAT0000417	PRICKLE2	166336	PAR-CLIP
hsa-mir-15b-5p	MIMAT0000417	ASXL1	171023	HITS-CLIP
hsa-mir-15b-5p	MIMAT0000417	RHOV	171177	HITS-CLIP
hsa-mir-15b-5p	MIMAT0000417	AGO4	192670	PAR-CLIP
hsa-mir-15b-5p	MIMAT0000417	SCAMP5	192683	HITS-CLIP
hsa-mir-15b-5p	MIMAT0000417	ZNF367	195828	HITS-CLIP//PAR-CLIP
hsa-mir-15b-5p	MIMAT0000417	ARID2	196528	CLASH
hsa-mir-15b-5p	MIMAT0000417	TXLNA	200081	CLASH
hsa-mir-15b-5p	MIMAT0000417	TET3	200424	HITS-CLIP
hsa-mir-15b-5p	MIMAT0000417	FLCN	201163	PAR-CLIP
hsa-mir-15b-5p	MIMAT0000417	STT3B	201595	CLASH
hsa-mir-15b-5p	MIMAT0000417	DENND6A	201627	PAR-CLIP
hsa-mir-15b-5p	MIMAT0000417	TUBB	203068	HITS-CLIP
hsa-mir-15b-5p	MIMAT0000417	ZNF449	203523	PAR-CLIP
hsa-mir-15b-5p	MIMAT0000417	CYB561A3	220002	HITS-CLIP
hsa-mir-15b-5p	MIMAT0000417	CCDC83	220047	PAR-CLIP
hsa-mir-15b-5p	MIMAT0000417	ARMC12	221481	PAR-CLIP
hsa-mir-15b-5p	MIMAT0000417	BRAT1	221927	CLASH
hsa-mir-15b-5p	MIMAT0000417	FOXK1	221937	CLASH//HITS-CLIP//PAR-CLIP
hsa-mir-15b-5p	MIMAT0000417	ZNRF2	223082	PAR-CLIP
hsa-mir-15b-5p	MIMAT0000417	ZNF620	253639	PAR-CLIP
hsa-mir-15b-5p	MIMAT0000417	UBN2	254048	HITS-CLIP//PAR-CLIP
hsa-mir-15b-5p	MIMAT0000417	LRRC57	255252	HITS-CLIP
hsa-mir-15b-5p	MIMAT0000417	NEGR1	257194	HITS-CLIP
hsa-mir-15b-5p	MIMAT0000417	MKX	283078	PAR-CLIP
hsa-mir-15b-5p	MIMAT0000417	RNF149	284996	CLASH//HITS-CLIP//PAR-CLIP
hsa-mir-15b-5p	MIMAT0000417	FRYL	285527	HITS-CLIP
hsa-mir-15b-5p	MIMAT0000417	TCAF2	285966	CLASH
hsa-mir-15b-5p	MIMAT0000417	LURAP1L	286343	PAR-CLIP
hsa-mir-15b-5p	MIMAT0000417	YIPF6	286451	PAR-CLIP
hsa-mir-15b-5p	MIMAT0000417	HIST2H3A	333932	CLASH
hsa-mir-15b-5p	MIMAT0000417	MSL1	339287	HITS-CLIP//PAR-CLIP
hsa-mir-15b-5p	MIMAT0000417	ZNF284	342909	HITS-CLIP
hsa-mir-15b-5p	MIMAT0000417	XKR7	343702	PAR-CLIP
hsa-mir-15b-5p	MIMAT0000417	ZNF391	346157	PAR-CLIP
hsa-mir-15b-5p	MIMAT0000417	MIGA1	374986	HITS-CLIP
hsa-mir-15b-5p	MIMAT0000417	ANKRD36	375248	HITS-CLIP
hsa-mir-15b-5p	MIMAT0000417	PTAR1	375743	CLASH
hsa-mir-15b-5p	MIMAT0000417	RAB15	376267	HITS-CLIP
hsa-mir-15b-5p	MIMAT0000417	TMEM189	387521	PAR-CLIP
hsa-mir-15b-5p	MIMAT0000417	TMEM189-UBE2V1	387522	PAR-CLIP
hsa-mir-15b-5p	MIMAT0000417	LIN28B	389421	CLASH
hsa-mir-15b-5p	MIMAT0000417	XKR9	389668	CLASH
hsa-mir-15b-5p	MIMAT0000417	MED11	400569	HITS-CLIP
hsa-mir-15b-5p	MIMAT0000417	C1orf226	400793	PAR-CLIP
hsa-mir-15b-5p	MIMAT0000417	ZBTB34	403341	PAR-CLIP
hsa-mir-15b-5p	MIMAT0000417	CCDC88C	440193	PAR-CLIP
hsa-mir-15b-5p	MIMAT0000417	ATXN7L3B	552889	PAR-CLIP
hsa-mir-15b-5p	MIMAT0000417	FAM229B	619208	PAR-CLIP
hsa-mir-15b-5p	MIMAT0000417	ZNF704	619279	PAR-CLIP
hsa-mir-15b-5p	MIMAT0000417	PHLDB3	653583	CLASH
hsa-mir-15b-5p	MIMAT0000417	SLC35E2B	728661	HITS-CLIP
hsa-mir-15b-5p	MIMAT0000417	POM121C	100101267	PAR-CLIP
hsa-mir-15b-5p	MIMAT0000417	HSPE1-MOB4	100529241	PAR-CLIP
hsa-mir-128-3p	MIMAT0000424	A2M	2	Microarray
hsa-mir-128-3p	MIMAT0000424	ABCA1	19	Luciferase reporter assay//Microarray//qRT-PCR//Western blot
hsa-mir-128-3p	MIMAT0000424	ACADM	34	Microarray
hsa-mir-128-3p	MIMAT0000424	ADD1	118	PAR-CLIP
hsa-mir-128-3p	MIMAT0000424	ADORA2B	136	Luciferase reporter assay//PAR-CLIP//qRT-PCR//Western blot
hsa-mir-128-3p	MIMAT0000424	PARP1	142	CLASH
hsa-mir-128-3p	MIMAT0000424	ALDH9A1	223	CLASH
hsa-mir-128-3p	MIMAT0000424	APEX1	328	PAR-CLIP
hsa-mir-128-3p	MIMAT0000424	ARF6	382	Microarray
hsa-mir-128-3p	MIMAT0000424	ARHGAP5	394	Microarray
hsa-mir-128-3p	MIMAT0000424	ZFHX3	463	PAR-CLIP
hsa-mir-128-3p	MIMAT0000424	FXYD2	486	Microarray
hsa-mir-128-3p	MIMAT0000424	ATP5A1	498	HITS-CLIP
hsa-mir-128-3p	MIMAT0000424	ATP6V1C1	528	Microarray
hsa-mir-128-3p	MIMAT0000424	AZGP1	563	Microarray
hsa-mir-128-3p	MIMAT0000424	BAX	581	Luciferase reporter assay//qRT-PCR//Western blot
hsa-mir-128-3p	MIMAT0000424	BMI1	648	Flow//Immunohistochemistry//In situ hybridization//Luciferase reporter assay//Microarray//Northern blot//qRT-PCR//Western blot
hsa-mir-128-3p	MIMAT0000424	BMPR2	659	Microarray
hsa-mir-128-3p	MIMAT0000424	BPGM	669	Microarray
hsa-mir-128-3p	MIMAT0000424	BRCA2	675	Microarray
hsa-mir-128-3p	MIMAT0000424	ZFP36L1	677	PAR-CLIP
hsa-mir-128-3p	MIMAT0000424	KLF5	688	Microarray
hsa-mir-128-3p	MIMAT0000424	BYSL	705	Sequencing
hsa-mir-128-3p	MIMAT0000424	SERPING1	710	HITS-CLIP
hsa-mir-128-3p	MIMAT0000424	CANX	821	PAR-CLIP
hsa-mir-128-3p	MIMAT0000424	CASP3	836	Sequencing
hsa-mir-128-3p	MIMAT0000424	CASQ2	845	Microarray
hsa-mir-128-3p	MIMAT0000424	RUNX1	861	HITS-CLIP
hsa-mir-128-3p	MIMAT0000424	CCNT1	904	PAR-CLIP
hsa-mir-128-3p	MIMAT0000424	CDH5	1003	Microarray
hsa-mir-128-3p	MIMAT0000424	CDH6	1004	PAR-CLIP
hsa-mir-128-3p	MIMAT0000424	CETN1	1068	Microarray
hsa-mir-128-3p	MIMAT0000424	CCR4	1233	HITS-CLIP
hsa-mir-128-3p	MIMAT0000424	MAPK14	1432	Immunoblot//Luciferase reporter assay//qRT-PCR
hsa-mir-128-3p	MIMAT0000424	CSF1	1435	Flow//Immunoblot//Luciferase reporter assay//qRT-PCR//Western blot
hsa-mir-128-3p	MIMAT0000424	CSRP2	1466	PAR-CLIP
hsa-mir-128-3p	MIMAT0000424	CTSZ	1522	Sequencing
hsa-mir-128-3p	MIMAT0000424	CYP2C9	1559	EMSA//Luciferase reporter assay//qRT-PCR//Western blot
hsa-mir-128-3p	MIMAT0000424	DARS	1615	HITS-CLIP
hsa-mir-128-3p	MIMAT0000424	DCK	1633	Microarray
hsa-mir-128-3p	MIMAT0000424	DCX	1641	Luciferase reporter assay//qRT-PCR//Western blot
hsa-mir-128-3p	MIMAT0000424	DDX6	1656	PAR-CLIP
hsa-mir-128-3p	MIMAT0000424	DSC3	1825	PAR-CLIP
hsa-mir-128-3p	MIMAT0000424	SLC26A2	1836	HITS-CLIP
hsa-mir-128-3p	MIMAT0000424	E2F3	1871	Luciferase reporter assay
hsa-mir-128-3p	MIMAT0000424	EGFR	1956	Western blot
hsa-mir-128-3p	MIMAT0000424	EIF5	1983	PAR-CLIP
hsa-mir-128-3p	MIMAT0000424	EN2	2020	PAR-CLIP
hsa-mir-128-3p	MIMAT0000424	EPB41L1	2036	Microarray
hsa-mir-128-3p	MIMAT0000424	EPHB1	2047	Luciferase reporter assay//qRT-PCR//Western blot
hsa-mir-128-3p	MIMAT0000424	EPHB2	2048	Luciferase reporter assay//qRT-PCR//Western blot
hsa-mir-128-3p	MIMAT0000424	EYA4	2070	Microarray
hsa-mir-128-3p	MIMAT0000424	ETF1	2107	CLASH
hsa-mir-128-3p	MIMAT0000424	MTOR	2475	Chromatin immunoprecipitation//Immunoblot//Luciferase reporter assay//Microarray//qRT-PCR
hsa-mir-128-3p	MIMAT0000424	FYN	2534	Microarray
hsa-mir-128-3p	MIMAT0000424	XRCC6	2547	CLASH
hsa-mir-128-3p	MIMAT0000424	GATA6	2627	Microarray
hsa-mir-128-3p	MIMAT0000424	GBA	2629	PAR-CLIP
hsa-mir-128-3p	MIMAT0000424	GCNT2	2651	Microarray
hsa-mir-128-3p	MIMAT0000424	GDNF	2668	Microarray
hsa-mir-128-3p	MIMAT0000424	B4GALT1	2683	Microarray
hsa-mir-128-3p	MIMAT0000424	GLRX	2745	Microarray
hsa-mir-128-3p	MIMAT0000424	GNAQ	2776	Microarray
hsa-mir-128-3p	MIMAT0000424	GPI	2821	PAR-CLIP
hsa-mir-128-3p	MIMAT0000424	MKNK2	2872	PAR-CLIP//Sequencing
hsa-mir-128-3p	MIMAT0000424	H3F3B	3021	PAR-CLIP
hsa-mir-128-3p	MIMAT0000424	HAL	3034	PAR-CLIP
hsa-mir-128-3p	MIMAT0000424	HINT1	3094	HITS-CLIP
hsa-mir-128-3p	MIMAT0000424	HLA-DRA	3122	PAR-CLIP
hsa-mir-128-3p	MIMAT0000424	HMGA1	3159	PAR-CLIP
hsa-mir-128-3p	MIMAT0000424	HMOX1	3162	Microarray//PAR-CLIP
hsa-mir-128-3p	MIMAT0000424	HNRNPF	3185	PAR-CLIP
hsa-mir-128-3p	MIMAT0000424	HOXA10	3206	PAR-CLIP
hsa-mir-128-3p	MIMAT0000424	HOXB3	3213	PAR-CLIP
hsa-mir-128-3p	MIMAT0000424	HOXC6	3223	Sequencing
hsa-mir-128-3p	MIMAT0000424	NDST1	3340	HITS-CLIP
hsa-mir-128-3p	MIMAT0000424	FOXN2	3344	PAR-CLIP
hsa-mir-128-3p	MIMAT0000424	IGF1	3479	Chromatin immunoprecipitation//Immunoblot//Luciferase reporter assay//Microarray//qRT-PCR
hsa-mir-128-3p	MIMAT0000424	IGF2R	3482	CLASH
hsa-mir-128-3p	MIMAT0000424	ILK	3611	PAR-CLIP
hsa-mir-128-3p	MIMAT0000424	ISL1	3670	Luciferase reporter assay
hsa-mir-128-3p	MIMAT0000424	ITPR1	3708	Sequencing
hsa-mir-128-3p	MIMAT0000424	JAK1	3716	Microarray
hsa-mir-128-3p	MIMAT0000424	KCNJ6	3763	Microarray
hsa-mir-128-3p	MIMAT0000424	KIF5B	3799	Sequencing
hsa-mir-128-3p	MIMAT0000424	KNG1	3827	Microarray
hsa-mir-128-3p	MIMAT0000424	KPNB1	3837	CLASH
hsa-mir-128-3p	MIMAT0000424	TNPO1	3842	PAR-CLIP
hsa-mir-128-3p	MIMAT0000424	LBR	3930	Sequencing
hsa-mir-128-3p	MIMAT0000424	LDLR	3949	HITS-CLIP//Microarray
hsa-mir-128-3p	MIMAT0000424	LGALS3	3958	Luciferase reporter assay//qRT-PCR//Western blot
hsa-mir-128-3p	MIMAT0000424	LIFR	3977	PAR-CLIP//Sequencing
hsa-mir-128-3p	MIMAT0000424	LMNB1	4001	Sequencing
hsa-mir-128-3p	MIMAT0000424	LNPEP	4012	HITS-CLIP
hsa-mir-128-3p	MIMAT0000424	LOXL2	4017	HITS-CLIP
hsa-mir-128-3p	MIMAT0000424	TM4SF1	4071	Microarray
hsa-mir-128-3p	MIMAT0000424	SMAD2	4087	Luciferase reporter assay
hsa-mir-128-3p	MIMAT0000424	MBL2	4153	PAR-CLIP
hsa-mir-128-3p	MIMAT0000424	MKLN1	4289	PAR-CLIP//Sequencing
hsa-mir-128-3p	MIMAT0000424	MPI	4351	HITS-CLIP
hsa-mir-128-3p	MIMAT0000424	MPP2	4355	Microarray
hsa-mir-128-3p	MIMAT0000424	MYO1F	4542	HITS-CLIP
hsa-mir-128-3p	MIMAT0000424	MYO9A	4649	Sequencing
hsa-mir-128-3p	MIMAT0000424	NDUFC2	4718	CLASH
hsa-mir-128-3p	MIMAT0000424	NEK2	4751	DNA methylation analysis//Luciferase reporter assay//Microarray//qRT-PCR//Western blot
hsa-mir-128-3p	MIMAT0000424	NOP2	4839	Sequencing
hsa-mir-128-3p	MIMAT0000424	NTRK3	4916	Luciferase reporter assay
hsa-mir-128-3p	MIMAT0000424	PDE3A	5139	HITS-CLIP//Microarray
hsa-mir-128-3p	MIMAT0000424	PDE3B	5140	Microarray
hsa-mir-128-3p	MIMAT0000424	PDK1	5163	Luciferase reporter assay//qRT-PCR//Western blot
hsa-mir-128-3p	MIMAT0000424	PDPK1	5170	Microarray
hsa-mir-128-3p	MIMAT0000424	PFKL	5211	Luciferase reporter assay//qRT-PCR//Western blot
hsa-mir-128-3p	MIMAT0000424	PIK3C2B	5287	Microarray
hsa-mir-128-3p	MIMAT0000424	PIK3R1	5295	Chromatin immunoprecipitation//Immunoblot//Luciferase reporter assay//Microarray//qRT-PCR
hsa-mir-128-3p	MIMAT0000424	PKD1	5310	HITS-CLIP
hsa-mir-128-3p	MIMAT0000424	PLA2G5	5322	Microarray
hsa-mir-128-3p	MIMAT0000424	PLAG1	5324	Sequencing
hsa-mir-128-3p	MIMAT0000424	PLAGL2	5326	PAR-CLIP
hsa-mir-128-3p	MIMAT0000424	POU5F1	5460	Reporter assay
hsa-mir-128-3p	MIMAT0000424	PRKAA1	5562	Microarray
hsa-mir-128-3p	MIMAT0000424	MAPK6	5597	Microarray
hsa-mir-128-3p	MIMAT0000424	MAP2K1	5604	Sequencing
hsa-mir-128-3p	MIMAT0000424	RELN	5649	Luciferase reporter assay//qRT-PCR//Western blot
hsa-mir-128-3p	MIMAT0000424	PTEN	5728	Luciferase reporter assay//qRT-PCR//Western blot
hsa-mir-128-3p	MIMAT0000424	PTGS2	5743	Microarray
hsa-mir-128-3p	MIMAT0000424	RAP1B	5908	PAR-CLIP
hsa-mir-128-3p	MIMAT0000424	RBBP4	5928	HITS-CLIP
hsa-mir-128-3p	MIMAT0000424	RBBP5	5929	Microarray
hsa-mir-128-3p	MIMAT0000424	RET	5979	Flow//Luciferase reporter assay
hsa-mir-128-3p	MIMAT0000424	RFX3	5991	Microarray
hsa-mir-128-3p	MIMAT0000424	RPL21	6144	CLASH
hsa-mir-128-3p	MIMAT0000424	RPL28	6158	Sequencing
hsa-mir-128-3p	MIMAT0000424	RPS24	6229	CLASH//HITS-CLIP//PAR-CLIP
hsa-mir-128-3p	MIMAT0000424	RREB1	6239	PAR-CLIP
hsa-mir-128-3p	MIMAT0000424	RXRA	6256	Luciferase reporter assay//Microarray//qRT-PCR//Western blot
hsa-mir-128-3p	MIMAT0000424	CCL17	6361	Microarray
hsa-mir-128-3p	MIMAT0000424	SRSF1	6426	PAR-CLIP
hsa-mir-128-3p	MIMAT0000424	SH3BGRL	6451	Microarray
hsa-mir-128-3p	MIMAT0000424	SLC1A4	6509	PAR-CLIP
hsa-mir-128-3p	MIMAT0000424	SLC5A3	6526	Sequencing
hsa-mir-128-3p	MIMAT0000424	SLC16A1	6566	Microarray//PAR-CLIP
hsa-mir-128-3p	MIMAT0000424	SNAI2	6591	Flow//qRT-PCR//Western blot
hsa-mir-128-3p	MIMAT0000424	SNAI1	6615	ChIP-seq//Immunohistochemistry//Luciferase reporter assay//qRT-PCR//Western blot
hsa-mir-128-3p	MIMAT0000424	SOS1	6654	HITS-CLIP
hsa-mir-128-3p	MIMAT0000424	SOX2	6657	Reporter assay
hsa-mir-128-3p	MIMAT0000424	SOX11	6664	Microarray
hsa-mir-128-3p	MIMAT0000424	SP1	6667	HITS-CLIP//PAR-CLIP
hsa-mir-128-3p	MIMAT0000424	SPTAN1	6709	Luciferase reporter assay//qRT-PCR//Western blot
hsa-mir-128-3p	MIMAT0000424	SREBF1	6720	Luciferase reporter assay//Microarray//qRT-PCR//Western blot
hsa-mir-128-3p	MIMAT0000424	SREBF2	6721	Luciferase reporter assay//Microarray//qRT-PCR//Western blot
hsa-mir-128-3p	MIMAT0000424	SRPRA	6734	HITS-CLIP
hsa-mir-128-3p	MIMAT0000424	TROVE2	6738	Microarray//PAR-CLIP
hsa-mir-128-3p	MIMAT0000424	SSFA2	6744	Sequencing
hsa-mir-128-3p	MIMAT0000424	SSR1	6745	HITS-CLIP
hsa-mir-128-3p	MIMAT0000424	SSX2	6757	PAR-CLIP
hsa-mir-128-3p	MIMAT0000424	STK3	6788	Microarray
hsa-mir-128-3p	MIMAT0000424	TAGLN	6876	Microarray
hsa-mir-128-3p	MIMAT0000424	TBX3	6926	Microarray
hsa-mir-128-3p	MIMAT0000424	TMBIM6	7009	PAR-CLIP
hsa-mir-128-3p	MIMAT0000424	NR2F2	7026	HITS-CLIP
hsa-mir-128-3p	MIMAT0000424	TGFBR1	7046	CLASH//Luciferase reporter assay//PAR-CLIP//Western blot
hsa-mir-128-3p	MIMAT0000424	TGFBR3	7049	PAR-CLIP
hsa-mir-128-3p	MIMAT0000424	TSPAN6	7105	Microarray
hsa-mir-128-3p	MIMAT0000424	CLDN5	7122	Microarray
hsa-mir-128-3p	MIMAT0000424	TNNI1	7135	Microarray
hsa-mir-128-3p	MIMAT0000424	HSP90B1	7184	CLASH
hsa-mir-128-3p	MIMAT0000424	TSPYL1	7259	PAR-CLIP
hsa-mir-128-3p	MIMAT0000424	TUB	7275	CLASH//Sequencing
hsa-mir-128-3p	MIMAT0000424	UBE2D1	7321	Microarray
hsa-mir-128-3p	MIMAT0000424	UBE2G2	7327	CLASH
hsa-mir-128-3p	MIMAT0000424	UBE2N	7334	Microarray
hsa-mir-128-3p	MIMAT0000424	UGCG	7357	PAR-CLIP
hsa-mir-128-3p	MIMAT0000424	VEGFC	7424	ELISA//Flow//Immunohistochemistry//Luciferase reporter assay//Microarray//qRT-PCR//Western blot
hsa-mir-128-3p	MIMAT0000424	WEE1	7465	GFP reporter assay//Luciferase reporter assay//Microarray//PAR-CLIP//qRT-PCR
hsa-mir-128-3p	MIMAT0000424	WRN	7486	PAR-CLIP
hsa-mir-128-3p	MIMAT0000424	YWHAZ	7534	HITS-CLIP
hsa-mir-128-3p	MIMAT0000424	ZNF148	7707	PAR-CLIP
hsa-mir-128-3p	MIMAT0000424	ZNF236	7776	Microarray
hsa-mir-128-3p	MIMAT0000424	SLC39A7	7922	PAR-CLIP//Sequencing
hsa-mir-128-3p	MIMAT0000424	TUSC3	7991	Sequencing
hsa-mir-128-3p	MIMAT0000424	DGS2	8026	PAR-CLIP
hsa-mir-128-3p	MIMAT0000424	CCDC6	8030	Microarray
hsa-mir-128-3p	MIMAT0000424	SHOC2	8036	PAR-CLIP
hsa-mir-128-3p	MIMAT0000424	PDHX	8050	PAR-CLIP
hsa-mir-128-3p	MIMAT0000424	CLPP	8192	Microarray
hsa-mir-128-3p	MIMAT0000424	FZD9	8326	PAR-CLIP
hsa-mir-128-3p	MIMAT0000424	TAGLN2	8407	PAR-CLIP
hsa-mir-128-3p	MIMAT0000424	NCK2	8440	Microarray
hsa-mir-128-3p	MIMAT0000424	DYRK3	8444	PAR-CLIP
hsa-mir-128-3p	MIMAT0000424	IFITM1	8519	PAR-CLIP
hsa-mir-128-3p	MIMAT0000424	GAS7	8522	Microarray
hsa-mir-128-3p	MIMAT0000424	MAPKAPK5	8550	HITS-CLIP
hsa-mir-128-3p	MIMAT0000424	AKR7A2	8574	PAR-CLIP
hsa-mir-128-3p	MIMAT0000424	ALDH4A1	8659	Microarray
hsa-mir-128-3p	MIMAT0000424	FADD	8772	Luciferase reporter assay//qRT-PCR//Western blot
hsa-mir-128-3p	MIMAT0000424	CCNK	8812	PAR-CLIP
hsa-mir-128-3p	MIMAT0000424	SGPL1	8879	PAR-CLIP
hsa-mir-128-3p	MIMAT0000424	DDX18	8886	CLASH
hsa-mir-128-3p	MIMAT0000424	EIF2S2	8894	PAR-CLIP//Sequencing
hsa-mir-128-3p	MIMAT0000424	FUBP3	8939	CLASH
hsa-mir-128-3p	MIMAT0000424	AP3D1	8943	PAR-CLIP
hsa-mir-128-3p	MIMAT0000424	WASL	8976	PAR-CLIP
hsa-mir-128-3p	MIMAT0000424	HIP1R	9026	CLASH
hsa-mir-128-3p	MIMAT0000424	INA	9118	Microarray
hsa-mir-128-3p	MIMAT0000424	RPS6KA5	9252	Sequencing
hsa-mir-128-3p	MIMAT0000424	S1PR2	9294	HITS-CLIP
hsa-mir-128-3p	MIMAT0000424	KLF4	9314	Flow//qRT-PCR//Reporter assay//Western blot
hsa-mir-128-3p	MIMAT0000424	SLC22A14	9389	Microarray
hsa-mir-128-3p	MIMAT0000424	ADAMTS4	9507	Microarray
hsa-mir-128-3p	MIMAT0000424	LITAF	9516	Microarray//Sequencing
hsa-mir-128-3p	MIMAT0000424	GDF15	9518	PAR-CLIP
hsa-mir-128-3p	MIMAT0000424	VPS4B	9525	PAR-CLIP//Sequencing
hsa-mir-128-3p	MIMAT0000424	BAG2	9532	HITS-CLIP//Microarray
hsa-mir-128-3p	MIMAT0000424	CREB5	9586	PAR-CLIP
hsa-mir-128-3p	MIMAT0000424	ABCG1	9619	Luciferase reporter assay//Microarray//qRT-PCR//Western blot
hsa-mir-128-3p	MIMAT0000424	RGS6	9628	HITS-CLIP
hsa-mir-128-3p	MIMAT0000424	GCC2	9648	Microarray
hsa-mir-128-3p	MIMAT0000424	PHF14	9678	Microarray
hsa-mir-128-3p	MIMAT0000424	NUP93	9688	PAR-CLIP
hsa-mir-128-3p	MIMAT0000424	SERTAD2	9792	PAR-CLIP
hsa-mir-128-3p	MIMAT0000424	DAZAP2	9802	HITS-CLIP//PAR-CLIP
hsa-mir-128-3p	MIMAT0000424	SUPT7L	9913	Sequencing
hsa-mir-128-3p	MIMAT0000424	NCAPD2	9918	PAR-CLIP
hsa-mir-128-3p	MIMAT0000424	SEC16A	9919	PAR-CLIP
hsa-mir-128-3p	MIMAT0000424	KBTBD11	9920	HITS-CLIP
hsa-mir-128-3p	MIMAT0000424	GFPT2	9945	Sequencing
hsa-mir-128-3p	MIMAT0000424	TNFSF15	9966	HITS-CLIP
hsa-mir-128-3p	MIMAT0000424	NR1D2	9975	PAR-CLIP
hsa-mir-128-3p	MIMAT0000424	SLC17A4	10050	Microarray
hsa-mir-128-3p	MIMAT0000424	PPIF	10105	PAR-CLIP
hsa-mir-128-3p	MIMAT0000424	DCAF7	10238	PAR-CLIP
hsa-mir-128-3p	MIMAT0000424	AP3S2	10239	PAR-CLIP
hsa-mir-128-3p	MIMAT0000424	STAG1	10274	Microarray
hsa-mir-128-3p	MIMAT0000424	TUBB4B	10383	CLASH
hsa-mir-128-3p	MIMAT0000424	ATP8A1	10396	Microarray
hsa-mir-128-3p	MIMAT0000424	ZBTB18	10472	Sequencing
hsa-mir-128-3p	MIMAT0000424	APPBP2	10513	PAR-CLIP
hsa-mir-128-3p	MIMAT0000424	FBLN5	10516	PAR-CLIP
hsa-mir-128-3p	MIMAT0000424	TGOLN2	10618	PAR-CLIP
hsa-mir-128-3p	MIMAT0000424	TXNIP	10628	Microarray//PAR-CLIP
hsa-mir-128-3p	MIMAT0000424	RGS14	10636	Microarray
hsa-mir-128-3p	MIMAT0000424	GNB5	10681	Sequencing
hsa-mir-128-3p	MIMAT0000424	POP4	10775	CLASH
hsa-mir-128-3p	MIMAT0000424	GPR83	10888	Microarray
hsa-mir-128-3p	MIMAT0000424	PDIA5	10954	PAR-CLIP
hsa-mir-128-3p	MIMAT0000424	LILRB5	10990	Microarray
hsa-mir-128-3p	MIMAT0000424	SNRNP27	11017	PAR-CLIP
hsa-mir-128-3p	MIMAT0000424	MID2	11043	Microarray
hsa-mir-128-3p	MIMAT0000424	TOPBP1	11073	HITS-CLIP
hsa-mir-128-3p	MIMAT0000424	TPPP	11076	PAR-CLIP
hsa-mir-128-3p	MIMAT0000424	ADAMTS5	11096	HITS-CLIP
hsa-mir-128-3p	MIMAT0000424	KAT7	11143	PAR-CLIP
hsa-mir-128-3p	MIMAT0000424	CHEK2	11200	PAR-CLIP
hsa-mir-128-3p	MIMAT0000424	CD300A	11314	Microarray
hsa-mir-128-3p	MIMAT0000424	CASC3	22794	Microarray
hsa-mir-128-3p	MIMAT0000424	CLCA4	22802	Microarray
hsa-mir-128-3p	MIMAT0000424	DNAJC8	22826	CLASH
hsa-mir-128-3p	MIMAT0000424	ZNF652	22834	Microarray
hsa-mir-128-3p	MIMAT0000424	R3HDM2	22864	HITS-CLIP
hsa-mir-128-3p	MIMAT0000424	ELL2	22936	PAR-CLIP
hsa-mir-128-3p	MIMAT0000424	KIN	22944	HITS-CLIP
hsa-mir-128-3p	MIMAT0000424	RAB21	23011	Sequencing
hsa-mir-128-3p	MIMAT0000424	CNOT1	23019	CLASH
hsa-mir-128-3p	MIMAT0000424	WDTC1	23038	PAR-CLIP
hsa-mir-128-3p	MIMAT0000424	FNBP1	23048	Microarray
hsa-mir-128-3p	MIMAT0000424	PEG10	23089	HITS-CLIP//PAR-CLIP
hsa-mir-128-3p	MIMAT0000424	CDK19	23097	Microarray
hsa-mir-128-3p	MIMAT0000424	TBC1D2B	23102	PAR-CLIP
hsa-mir-128-3p	MIMAT0000424	MRPS27	23107	PAR-CLIP
hsa-mir-128-3p	MIMAT0000424	MPRIP	23164	HITS-CLIP
hsa-mir-128-3p	MIMAT0000424	PDS5A	23244	CLASH
hsa-mir-128-3p	MIMAT0000424	SMCHD1	23347	Microarray
hsa-mir-128-3p	MIMAT0000424	UBR4	23352	Sequencing
hsa-mir-128-3p	MIMAT0000424	LARP1	23367	CLASH
hsa-mir-128-3p	MIMAT0000424	SIRT1	23411	Luciferase reporter assay
hsa-mir-128-3p	MIMAT0000424	HEY2	23493	Microarray
hsa-mir-128-3p	MIMAT0000424	SUZ12	23512	Immunohistochemistry//Luciferase reporter assay//PAR-CLIP//qRT-PCR
hsa-mir-128-3p	MIMAT0000424	DDAH1	23576	PAR-CLIP
hsa-mir-128-3p	MIMAT0000424	CD2AP	23607	PAR-CLIP//Sequencing
hsa-mir-128-3p	MIMAT0000424	RABGAP1	23637	PAR-CLIP
hsa-mir-128-3p	MIMAT0000424	SLC7A11	23657	Microarray
hsa-mir-128-3p	MIMAT0000424	DCAF12	25853	Sequencing
hsa-mir-128-3p	MIMAT0000424	ZNF385A	25946	PAR-CLIP
hsa-mir-128-3p	MIMAT0000424	PNKD	25953	HITS-CLIP
hsa-mir-128-3p	MIMAT0000424	PYGO1	26108	Microarray
hsa-mir-128-3p	MIMAT0000424	ZBTB20	26137	PAR-CLIP
hsa-mir-128-3p	MIMAT0000424	FBXO6	26270	PAR-CLIP
hsa-mir-128-3p	MIMAT0000424	HSPB8	26353	PAR-CLIP
hsa-mir-128-3p	MIMAT0000424	CNNM4	26504	PAR-CLIP
hsa-mir-128-3p	MIMAT0000424	TIMM10	26519	HITS-CLIP
hsa-mir-128-3p	MIMAT0000424	NBEA	26960	Microarray
hsa-mir-128-3p	MIMAT0000424	BEX3	27018	PAR-CLIP
hsa-mir-128-3p	MIMAT0000424	TSPAN13	27075	Microarray//PAR-CLIP
hsa-mir-128-3p	MIMAT0000424	AFF4	27125	Sequencing
hsa-mir-128-3p	MIMAT0000424	LSM1	27257	PAR-CLIP
hsa-mir-128-3p	MIMAT0000424	LSM3	27258	CLASH
hsa-mir-128-3p	MIMAT0000424	RND1	27289	Microarray
hsa-mir-128-3p	MIMAT0000424	TOR2A	27433	PAR-CLIP
hsa-mir-128-3p	MIMAT0000424	CCDC59	29080	HITS-CLIP
hsa-mir-128-3p	MIMAT0000424	NXT1	29107	Sequencing
hsa-mir-128-3p	MIMAT0000424	USP25	29761	PAR-CLIP//Sequencing
hsa-mir-128-3p	MIMAT0000424	YPEL1	29799	Microarray
hsa-mir-128-3p	MIMAT0000424	SNX11	29916	CLASH
hsa-mir-128-3p	MIMAT0000424	SEC61A1	29927	Microarray
hsa-mir-128-3p	MIMAT0000424	PDZRN4	29951	Microarray
hsa-mir-128-3p	MIMAT0000424	NOP53	29997	CLASH
hsa-mir-128-3p	MIMAT0000424	EFEMP2	30008	Microarray
hsa-mir-128-3p	MIMAT0000424	ITSN2	50618	PAR-CLIP
hsa-mir-128-3p	MIMAT0000424	TMED5	50999	HITS-CLIP//PAR-CLIP
hsa-mir-128-3p	MIMAT0000424	KMT5B	51111	CLASH
hsa-mir-128-3p	MIMAT0000424	DBR1	51163	HITS-CLIP
hsa-mir-128-3p	MIMAT0000424	PAIP2	51247	PAR-CLIP
hsa-mir-128-3p	MIMAT0000424	DNAJC27	51277	Sequencing
hsa-mir-128-3p	MIMAT0000424	SUCO	51430	PAR-CLIP
hsa-mir-128-3p	MIMAT0000424	ANKFY1	51479	Sequencing
hsa-mir-128-3p	MIMAT0000424	HACD3	51495	Microarray
hsa-mir-128-3p	MIMAT0000424	TRMT112	51504	Sequencing
hsa-mir-128-3p	MIMAT0000424	FAM49B	51571	Microarray
hsa-mir-128-3p	MIMAT0000424	DYNC2LI1	51626	HITS-CLIP
hsa-mir-128-3p	MIMAT0000424	ACSL5	51703	Microarray
hsa-mir-128-3p	MIMAT0000424	RAB8B	51762	Sequencing
hsa-mir-128-3p	MIMAT0000424	KDM3B	51780	CLASH
hsa-mir-128-3p	MIMAT0000424	BRWD1	54014	CLASH
hsa-mir-128-3p	MIMAT0000424	NEURL1B	54492	PAR-CLIP
hsa-mir-128-3p	MIMAT0000424	SDK2	54549	PAR-CLIP
hsa-mir-128-3p	MIMAT0000424	MBTD1	54799	Sequencing
hsa-mir-128-3p	MIMAT0000424	CNNM2	54805	Microarray
hsa-mir-128-3p	MIMAT0000424	ZNF562	54811	HITS-CLIP
hsa-mir-128-3p	MIMAT0000424	VPS13C	54832	Microarray
hsa-mir-128-3p	MIMAT0000424	WDR55	54853	HITS-CLIP
hsa-mir-128-3p	MIMAT0000424	SNRK	54861	Microarray
hsa-mir-128-3p	MIMAT0000424	INO80D	54891	CLASH
hsa-mir-128-3p	MIMAT0000424	CMTM6	54918	Microarray
hsa-mir-128-3p	MIMAT0000424	VPS13D	55187	Microarray
hsa-mir-128-3p	MIMAT0000424	GOLPH3L	55204	Microarray
hsa-mir-128-3p	MIMAT0000424	MOB1A	55233	Microarray
hsa-mir-128-3p	MIMAT0000424	PSPC1	55269	PAR-CLIP
hsa-mir-128-3p	MIMAT0000424	UBE2W	55284	Microarray
hsa-mir-128-3p	MIMAT0000424	FBXW7	55294	Luciferase reporter assay//Microarray//Northern blot//Sequencing//Western blot
hsa-mir-128-3p	MIMAT0000424	PI4K2A	55361	Microarray
hsa-mir-128-3p	MIMAT0000424	TRIM36	55521	Microarray
hsa-mir-128-3p	MIMAT0000424	LRRC40	55631	Microarray
hsa-mir-128-3p	MIMAT0000424	INTS8	55656	Microarray
hsa-mir-128-3p	MIMAT0000424	TMEM30A	55754	Sequencing
hsa-mir-128-3p	MIMAT0000424	PRR11	55771	Microarray
hsa-mir-128-3p	MIMAT0000424	EMC3	55831	HITS-CLIP
hsa-mir-128-3p	MIMAT0000424	CISD1	55847	CLASH
hsa-mir-128-3p	MIMAT0000424	GNG12	55970	PAR-CLIP
hsa-mir-128-3p	MIMAT0000424	SERTAD4	56256	Microarray
hsa-mir-128-3p	MIMAT0000424	EIF5A2	56648	PAR-CLIP
hsa-mir-128-3p	MIMAT0000424	MUC13	56667	Microarray
hsa-mir-128-3p	MIMAT0000424	C8orf4	56892	Microarray//PAR-CLIP
hsa-mir-128-3p	MIMAT0000424	STARD7	56910	PAR-CLIP
hsa-mir-128-3p	MIMAT0000424	AGTRAP	57085	PAR-CLIP
hsa-mir-128-3p	MIMAT0000424	PITHD1	57095	PAR-CLIP
hsa-mir-128-3p	MIMAT0000424	KIAA1191	57179	PAR-CLIP
hsa-mir-128-3p	MIMAT0000424	RAB22A	57403	CLASH
hsa-mir-128-3p	MIMAT0000424	CYP20A1	57404	HITS-CLIP
hsa-mir-128-3p	MIMAT0000424	TBC1D24	57465	PAR-CLIP
hsa-mir-128-3p	MIMAT0000424	ZNF490	57474	Sequencing
hsa-mir-128-3p	MIMAT0000424	NLN	57486	PAR-CLIP
hsa-mir-128-3p	MIMAT0000424	INTS2	57508	Microarray
hsa-mir-128-3p	MIMAT0000424	NUFIP2	57532	Sequencing
hsa-mir-128-3p	MIMAT0000424	TAOK1	57551	PAR-CLIP
hsa-mir-128-3p	MIMAT0000424	SH3RF1	57630	Microarray
hsa-mir-128-3p	MIMAT0000424	GPAM	57678	PAR-CLIP//Sequencing
hsa-mir-128-3p	MIMAT0000424	CTDSP1	58190	Reporter assay
hsa-mir-128-3p	MIMAT0000424	TP53INP2	58476	HITS-CLIP
hsa-mir-128-3p	MIMAT0000424	PCTP	58488	PAR-CLIP
hsa-mir-128-3p	MIMAT0000424	ABHD17C	58489	PAR-CLIP//Sequencing
hsa-mir-128-3p	MIMAT0000424	KMT2C	58508	Microarray
hsa-mir-128-3p	MIMAT0000424	TLNRD1	59274	PAR-CLIP
hsa-mir-128-3p	MIMAT0000424	FKBP10	60681	Microarray
hsa-mir-128-3p	MIMAT0000424	MRPS14	63931	Microarray
hsa-mir-128-3p	MIMAT0000424	FAM217B	63939	PAR-CLIP//Sequencing
hsa-mir-128-3p	MIMAT0000424	CLSPN	63967	Microarray
hsa-mir-128-3p	MIMAT0000424	POPDC2	64091	HITS-CLIP
hsa-mir-128-3p	MIMAT0000424	C17orf75	64149	HITS-CLIP
hsa-mir-128-3p	MIMAT0000424	ATPAF1	64756	PAR-CLIP
hsa-mir-128-3p	MIMAT0000424	CERK	64781	Sequencing
hsa-mir-128-3p	MIMAT0000424	RMND5A	64795	Sequencing
hsa-mir-128-3p	MIMAT0000424	USP46	64854	PAR-CLIP
hsa-mir-128-3p	MIMAT0000424	BCL11B	64919	Sequencing
hsa-mir-128-3p	MIMAT0000424	MRPL44	65080	Sequencing
hsa-mir-128-3p	MIMAT0000424	MARCKSL1	65108	Microarray
hsa-mir-128-3p	MIMAT0000424	KCTD14	65987	Sequencing
hsa-mir-128-3p	MIMAT0000424	PRRG4	79056	HITS-CLIP
hsa-mir-128-3p	MIMAT0000424	RETREG2	79137	PAR-CLIP
hsa-mir-128-3p	MIMAT0000424	PAGR1	79447	Sequencing
hsa-mir-128-3p	MIMAT0000424	ARMT1	79624	Microarray
hsa-mir-128-3p	MIMAT0000424	AKIRIN1	79647	PAR-CLIP
hsa-mir-128-3p	MIMAT0000424	ZNF329	79673	HITS-CLIP//PAR-CLIP
hsa-mir-128-3p	MIMAT0000424	ZYG11B	79699	HITS-CLIP
hsa-mir-128-3p	MIMAT0000424	LIN28A	79727	Flow//qRT-PCR//Western blot
hsa-mir-128-3p	MIMAT0000424	MCTP1	79772	Microarray
hsa-mir-128-3p	MIMAT0000424	ZFHX4	79776	CLASH
hsa-mir-128-3p	MIMAT0000424	MOB3B	79817	Microarray
hsa-mir-128-3p	MIMAT0000424	ZNF552	79818	Microarray
hsa-mir-128-3p	MIMAT0000424	METTL8	79828	PAR-CLIP
hsa-mir-128-3p	MIMAT0000424	NANOG	79923	Flow//Luciferase reporter assay//qRT-PCR//Western blot
hsa-mir-128-3p	MIMAT0000424	KIAA0319L	79932	Microarray
hsa-mir-128-3p	MIMAT0000424	ZNF614	80110	Microarray
hsa-mir-128-3p	MIMAT0000424	NAA50	80218	PAR-CLIP
hsa-mir-128-3p	MIMAT0000424	WDCP	80304	PAR-CLIP
hsa-mir-128-3p	MIMAT0000424	CPEB4	80315	Microarray
hsa-mir-128-3p	MIMAT0000424	COASY	80347	PAR-CLIP
hsa-mir-128-3p	MIMAT0000424	SETD7	80854	Microarray
hsa-mir-128-3p	MIMAT0000424	SGPP1	81537	Microarray
hsa-mir-128-3p	MIMAT0000424	YIPF5	81555	Sequencing
hsa-mir-128-3p	MIMAT0000424	NECTIN4	81607	Luciferase reporter assay//Western blot
hsa-mir-128-3p	MIMAT0000424	ANP32E	81611	Sequencing
hsa-mir-128-3p	MIMAT0000424	PPP1R14C	81706	PAR-CLIP
hsa-mir-128-3p	MIMAT0000424	ITCH	83737	PAR-CLIP
hsa-mir-128-3p	MIMAT0000424	ROPN1L	83853	Microarray
hsa-mir-128-3p	MIMAT0000424	KREMEN1	83999	HITS-CLIP
hsa-mir-128-3p	MIMAT0000424	ZNF394	84124	HITS-CLIP
hsa-mir-128-3p	MIMAT0000424	TOMM40L	84134	PAR-CLIP
hsa-mir-128-3p	MIMAT0000424	ARID5B	84159	Sequencing
hsa-mir-128-3p	MIMAT0000424	POLR1B	84172	HITS-CLIP
hsa-mir-128-3p	MIMAT0000424	METTL25	84190	CLASH
hsa-mir-128-3p	MIMAT0000424	SETD3	84193	PAR-CLIP
hsa-mir-128-3p	MIMAT0000424	DDI2	84301	PAR-CLIP
hsa-mir-128-3p	MIMAT0000424	MCRIP2	84331	PAR-CLIP
hsa-mir-128-3p	MIMAT0000424	ZBTB37	84614	PAR-CLIP
hsa-mir-128-3p	MIMAT0000424	MFSD14B	84641	CLASH
hsa-mir-128-3p	MIMAT0000424	MYPN	84665	Microarray
hsa-mir-128-3p	MIMAT0000424	ADO	84890	Sequencing
hsa-mir-128-3p	MIMAT0000424	AJUBA	84962	Microarray
hsa-mir-128-3p	MIMAT0000424	ZIC5	85416	Sequencing
hsa-mir-128-3p	MIMAT0000424	WNT3A	89780	Microarray
hsa-mir-128-3p	MIMAT0000424	ANKRD40	91369	PAR-CLIP
hsa-mir-128-3p	MIMAT0000424	BOC	91653	Microarray
hsa-mir-128-3p	MIMAT0000424	LONRF1	91694	Microarray//PAR-CLIP
hsa-mir-128-3p	MIMAT0000424	CABLES1	91768	PAR-CLIP
hsa-mir-128-3p	MIMAT0000424	G6PC3	92579	Microarray
hsa-mir-128-3p	MIMAT0000424	MOB1B	92597	Microarray
hsa-mir-128-3p	MIMAT0000424	TUBBP1	92755	Microarray
hsa-mir-128-3p	MIMAT0000424	IMP4	92856	HITS-CLIP
hsa-mir-128-3p	MIMAT0000424	SFXN1	94081	PAR-CLIP
hsa-mir-128-3p	MIMAT0000424	ARHGAP12	94134	Microarray
hsa-mir-128-3p	MIMAT0000424	TP53INP1	94241	PAR-CLIP
hsa-mir-128-3p	MIMAT0000424	VPS26B	112936	PAR-CLIP
hsa-mir-128-3p	MIMAT0000424	ZBED6CL	113763	Microarray
hsa-mir-128-3p	MIMAT0000424	LYSMD3	116068	Microarray//PAR-CLIP//Sequencing
hsa-mir-128-3p	MIMAT0000424	FOXP4	116113	Sequencing
hsa-mir-128-3p	MIMAT0000424	NUS1	116150	PAR-CLIP
hsa-mir-128-3p	MIMAT0000424	HRASLS5	117245	Microarray
hsa-mir-128-3p	MIMAT0000424	FRA10AC1	118924	Microarray
hsa-mir-128-3p	MIMAT0000424	SFXN2	118980	Microarray
hsa-mir-128-3p	MIMAT0000424	SFXN4	119559	PAR-CLIP
hsa-mir-128-3p	MIMAT0000424	WDR81	124997	CLASH
hsa-mir-128-3p	MIMAT0000424	ZNF573	126231	PAR-CLIP
hsa-mir-128-3p	MIMAT0000424	MOB3A	126308	HITS-CLIP
hsa-mir-128-3p	MIMAT0000424	C19orf47	126526	CLASH
hsa-mir-128-3p	MIMAT0000424	FAM213B	127281	Microarray//PAR-CLIP
hsa-mir-128-3p	MIMAT0000424	LIN54	132660	PAR-CLIP
hsa-mir-128-3p	MIMAT0000424	JMY	133746	PAR-CLIP
hsa-mir-128-3p	MIMAT0000424	TMEM68	137695	PAR-CLIP
hsa-mir-128-3p	MIMAT0000424	PTCHD1	139411	Microarray
hsa-mir-128-3p	MIMAT0000424	DYNLL2	140735	PAR-CLIP
hsa-mir-128-3p	MIMAT0000424	STK35	140901	CLASH
hsa-mir-128-3p	MIMAT0000424	C11orf84	144097	HITS-CLIP
hsa-mir-128-3p	MIMAT0000424	TMEM120B	144404	HITS-CLIP
hsa-mir-128-3p	MIMAT0000424	E2F7	144455	Microarray
hsa-mir-128-3p	MIMAT0000424	PROSER3	148137	PAR-CLIP
hsa-mir-128-3p	MIMAT0000424	RNF187	149603	PAR-CLIP
hsa-mir-128-3p	MIMAT0000424	CCDC117	150275	CLASH
hsa-mir-128-3p	MIMAT0000424	KLHL23	151230	Sequencing
hsa-mir-128-3p	MIMAT0000424	SH3D19	152503	CLASH
hsa-mir-128-3p	MIMAT0000424	TMEM167A	153339	PAR-CLIP
hsa-mir-128-3p	MIMAT0000424	ESCO2	157570	Sequencing
hsa-mir-128-3p	MIMAT0000424	FAM84B	157638	PAR-CLIP
hsa-mir-128-3p	MIMAT0000424	TMTC3	160418	PAR-CLIP//Sequencing
hsa-mir-128-3p	MIMAT0000424	ZFP1	162239	PAR-CLIP
hsa-mir-128-3p	MIMAT0000424	OR7D2	162998	HITS-CLIP
hsa-mir-128-3p	MIMAT0000424	SDE2	163859	PAR-CLIP
hsa-mir-128-3p	MIMAT0000424	DNAJB8	165721	Microarray
hsa-mir-128-3p	MIMAT0000424	TIGD2	166815	PAR-CLIP
hsa-mir-128-3p	MIMAT0000424	RASSF6	166824	Microarray
hsa-mir-128-3p	MIMAT0000424	MIER3	166968	Sequencing
hsa-mir-128-3p	MIMAT0000424	DCP2	167227	Microarray
hsa-mir-128-3p	MIMAT0000424	DACT2	168002	Microarray
hsa-mir-128-3p	MIMAT0000424	ZNF800	168850	PAR-CLIP//Sequencing
hsa-mir-128-3p	MIMAT0000424	FAM9B	171483	Microarray
hsa-mir-128-3p	MIMAT0000424	ALG14	199857	HITS-CLIP
hsa-mir-128-3p	MIMAT0000424	FLCN	201163	PAR-CLIP
hsa-mir-128-3p	MIMAT0000424	SLC39A11	201266	Microarray
hsa-mir-128-3p	MIMAT0000424	TMEM192	201931	HITS-CLIP
hsa-mir-128-3p	MIMAT0000424	HTRA4	203100	Microarray
hsa-mir-128-3p	MIMAT0000424	CDY2B	203611	Microarray
hsa-mir-128-3p	MIMAT0000424	RNF152	220441	PAR-CLIP
hsa-mir-128-3p	MIMAT0000424	ARL5B	221079	PAR-CLIP
hsa-mir-128-3p	MIMAT0000424	RBM24	221662	Microarray
hsa-mir-128-3p	MIMAT0000424	RNF182	221687	Sequencing
hsa-mir-128-3p	MIMAT0000424	RICTOR	253260	Chromatin immunoprecipitation//Immunoblot//Luciferase reporter assay//Microarray//qRT-PCR
hsa-mir-128-3p	MIMAT0000424	GPATCH11	253635	PAR-CLIP
hsa-mir-128-3p	MIMAT0000424	MMS22L	253714	PAR-CLIP//Sequencing
hsa-mir-128-3p	MIMAT0000424	RNF144B	255488	Microarray
hsa-mir-128-3p	MIMAT0000424	C2orf72	257407	CLASH
hsa-mir-128-3p	MIMAT0000424	BLOC1S2	282991	Sequencing
[truncated: 22,381 more rows]

## Sheet: DownReg_miRNA_Genes
mirnet	mir_id	mir_acc	symbol	embl	entrez	experiment	pmid	mirtarbase	tarbase	mirecords
mirnet-hsa-776088	hsa-mir-101	MIMAT0000099	MYCN	ENSG00000134323	4613	other	14697198	0	0	1
mirnet-hsa-776089	hsa-mir-101	MIMAT0000099	ICOS	ENSG00000163600	29851	other	18172933	0	0	1
mirnet-hsa-776090	hsa-mir-101	MIMAT0000099	ATXN1	ENSG00000124788	6310	Western blot	18758459	0	0	1
mirnet-hsa-776091	hsa-mir-101	MIMAT0000099	MCL1	ENSG00000143384	4170	other	19155302	0	0	1
mirnet-hsa-776092	hsa-mir-101	MIMAT0000099	PTGS2	ENSG00000073756	5743	Western blot	19133256	0	0	1
mirnet-hsa-776093	hsa-mir-101	MIMAT0000099	EZH2	ENSG00000106462	2146	Immunoblot analysis	19008416	0	0	1
mirnet-hsa-776094	hsa-mir-101	MIMAT0000099	EZH2	ENSG00000106462	2146	other	20478051	0	0	1
mirnet-hsa-776095	hsa-mir-101	MIMAT0000099	ATM	ENSG00000149311	472	other	20617180	0	0	1
mirnet-hsa-776151	hsa-mir-148a	MIMAT0000243	DNMT3B	ENSG00000088305	1789	Western blot	18367714	0	0	1
mirnet-hsa-776152	hsa-mir-148a	MIMAT0000243	DNMT3B	ENSG00000088305	1789	other	18367714	0	0	1
mirnet-hsa-776153	hsa-mir-148a	MIMAT0000243	NR1I2	ENSG00000144852	8856	Western blot	18268015	0	0	1
mirnet-hsa-776154	hsa-mir-148a	MIMAT0000243	DNMT1	ENSG00000130816	1786	Western blot	20146264	0	0	1
mirnet-hsa-776155	hsa-mir-148a	MIMAT0000243	MSK1			Western blot	20406806	0	0	1
mirnet-hsa-776156	hsa-mir-148a	MIMAT0000243	CDNK1B			Western blot	21552422	0	0	1
mirnet-hsa-776515	hsa-mir-15b	MIMAT0000417	BCL2	ENSG00000171791	596	Western blot	18449891	0	0	1
mirnet-hsa-776516	hsa-mir-15b	MIMAT0000417	CCNE1	ENSG00000105173	898	other	19135980	0	0	1
mirnet-hsa-776517	hsa-mir-15b	MIMAT0000417	RECK	ENSG00000122707	8434	Western blot	20154725	0	0	1
mirnet-hsa-776518	hsa-mir-15b	MIMAT0000417	MKK4			Western blot	19861690	0	0	1
mirnet-hsa-776519	hsa-mir-15b	MIMAT0000417	BMI1	ENSG00000168283	648	Western blot	21725369	0	0	1
mirnet-hsa-776879	hsa-mir-128	MIMAT0000424	E2F3	ENSG00000112242	1871	Western blot	18810376	0	0	1
mirnet-hsa-776880	hsa-mir-128	MIMAT0000424	BMI1	ENSG00000168283	648	other	19010882	0	0	1
mirnet-hsa-776881	hsa-mir-128	MIMAT0000424	ADORA2B	ENSG00000170425	136	other	20388705	0	0	1
mirnet-hsa-776882	hsa-mir-128	MIMAT0000424	LDLR	ENSG00000130164	3949	other	20042474	0	0	1
mirnet-hsa-776883	hsa-mir-128	MIMAT0000424	TXNIP	ENSG00000265972	10628	other	20042474	0	0	1
mirnet-hsa-776884	hsa-mir-128	MIMAT0000424	DBI	ENSG00000155368	1622	other	20042474	0	0	1
mirnet-hsa-776885	hsa-mir-128	MIMAT0000424	AGO1	ENSG00000092847	26523	Western blot	20042474	0	0	1
mirnet-hsa-776886	hsa-mir-128	MIMAT0000424	MLL			other	19749093	0	0	1
mirnet-hsa-776887	hsa-mir-128	MIMAT0000424	AF4			other	19749093	0	0	1
mirnet-hsa-776888	hsa-mir-128	MIMAT0000424	RELN	ENSG00000189056	5649	Western blot	19713529	0	0	1
mirnet-hsa-776889	hsa-mir-128	MIMAT0000424	DCX	ENSG00000077279	1641	Western blot	19713529	0	0	1
mirnet-hsa-776890	hsa-mir-128	MIMAT0000424	NTRK3	ENSG00000140538	4916	other	19370765	0	0	1
mirnet-hsa-777053	hsa-mir-186	MIMAT0000456	FOXO1	ENSG00000150907	2308	Western blot	20028871	0	0	1
mirnet-hsa-777105	hsa-mir-29c	MIMAT0000681	DNMT3A	ENSG00000119772	1788	other	17890317	0	0	1
mirnet-hsa-777106	hsa-mir-29c	MIMAT0000681	DNMT3B	ENSG00000088305	1789	other	17890317	0	0	1
mirnet-hsa-777107	hsa-mir-29c	MIMAT0000681	COL3A1	ENSG00000168542	1281	other	18390668	0	0	1
mirnet-hsa-777108	hsa-mir-29c	MIMAT0000681	COL4A1	ENSG00000187498	1282	other	18390668	0	0	1
mirnet-hsa-777109	hsa-mir-29c	MIMAT0000681	COL15A1	ENSG00000204291	1306	other	18390668	0	0	1
mirnet-hsa-777110	hsa-mir-29c	MIMAT0000681	LAMC1	ENSG00000135862	3915	other	18390668	0	0	1
mirnet-hsa-777111	hsa-mir-29c	MIMAT0000681	TDG	ENSG00000139372	6996	other	18390668	0	0	1
mirnet-hsa-777112	hsa-mir-29c	MIMAT0000681	FUSIP1			other	18390668	0	0	1
mirnet-hsa-777113	hsa-mir-29c	MIMAT0000681	COL1A1	ENSG00000108821	1277	other	18390668	0	0	1
mirnet-hsa-777114	hsa-mir-29c	MIMAT0000681	COL1A2	ENSG00000164692	1278	other	18390668	0	0	1
mirnet-hsa-777115	hsa-mir-29c	MIMAT0000681	COL4A2	ENSG00000134871	1284	other	18390668	0	0	1
mirnet-hsa-777116	hsa-mir-29c	MIMAT0000681	FBN1	ENSG00000166147	2200	other	18390668	0	0	1
mirnet-hsa-777117	hsa-mir-29c	MIMAT0000681	CDC42	ENSG00000070831	998	Western blot	19079265	0	0	1
mirnet-hsa-777118	hsa-mir-29c	MIMAT0000681	PIK3R1	ENSG00000145675	5295	Western blot	19079265	0	0	1
mirnet-hsa-777119	hsa-mir-200a	MIMAT0000682	ZEB2	ENSG00000169554	9839	other	18376396	0	0	1
mirnet-hsa-777120	hsa-mir-200a	MIMAT0000682	ZEB1	ENSG00000148516	6935	other	18376396	0	0	1
mirnet-hsa-777121	hsa-mir-200a	MIMAT0000682	ZEB2	ENSG00000169554	9839	other	20037478	0	0	1
mirnet-hsa-777122	hsa-mir-200a	MIMAT0000682	FOG2			other	20005803	0	0	1
mirnet-hsa-777123	hsa-mir-200a	MIMAT0000682	ERBB2IP			other	20005803	0	0	1
mirnet-hsa-777124	hsa-mir-200a	MIMAT0000682	BAP1	ENSG00000163930	8314	other	20005803	0	0	1
mirnet-hsa-777125	hsa-mir-200a	MIMAT0000682	KLHL20	ENSG00000076321	27252	other	20005803	0	0	1
mirnet-hsa-777126	hsa-mir-200a	MIMAT0000682	PTPRD	ENSG00000153707	5789	other	20005803	0	0	1
mirnet-hsa-777127	hsa-mir-200a	MIMAT0000682	PTPRD	ENSG00000282932	5789	other	20005803	0	0	1
mirnet-hsa-777128	hsa-mir-200a	MIMAT0000682	ELMO2	ENSG00000062598	63916	other	20005803	0	0	1
mirnet-hsa-777129	hsa-mir-200a	MIMAT0000682	WDR37	ENSG00000047056	22884	other	20005803	0	0	1
mirnet-hsa-777130	hsa-mir-200a	MIMAT0000682	CTNNBIP1	ENSG00000178585	56998	Western blot	19703993	0	0	1
mirnet-hsa-777330	hsa-mir-34b	MIMAT0004676	NOTCH4	ENSG00000204301	4855	other	18803879	0	0	1
mirnet-hsa-777331	hsa-mir-34b	MIMAT0004676	NOTCH4	ENSG00000223355	4855	other	18803879	0	0	1
mirnet-hsa-777332	hsa-mir-34b	MIMAT0004676	NOTCH4	ENSG00000206312	4855	other	18803879	0	0	1
mirnet-hsa-777333	hsa-mir-34b	MIMAT0004676	NOTCH4	ENSG00000235396	4855	other	18803879	0	0	1
mirnet-hsa-777334	hsa-mir-34b	MIMAT0004676	NOTCH4	ENSG00000238196	4855	other	18803879	0	0	1
mirnet-hsa-777335	hsa-mir-34b	MIMAT0004676	NOTCH4	ENSG00000234876	4855	other	18803879	0	0	1
mirnet-hsa-777336	hsa-mir-34b	MIMAT0004676	NOTCH4	ENSG00000232339	4855	other	18803879	0	0	1
mirnet-hsa-777337	hsa-mir-34b	MIMAT0004676	NOTCH2	ENSG00000134250	4853	other	18803879	0	0	1
mirnet-hsa-777338	hsa-mir-34b	MIMAT0004676	HMGA2	ENSG00000149948	8091	other	18803879	0	0	1
mirnet-hsa-777339	hsa-mir-34b	MIMAT0004676	NOTCH1	ENSG00000148400	4851	other	18803879	0	0	1
mirnet-hsa-777340	hsa-mir-34b	MIMAT0004676	BCL2	ENSG00000171791	596	Western blot	18803879	0	0	1
mirnet-hsa-777341	hsa-mir-34b	MIMAT0004676	MYC	ENSG00000136997	4609	Immunofluorescence	18802929	0	0	1
