# Supplementary material for: Investigation of Sperm and Seminal Plasma Candidate MicroRNAs of Bulls with Differing Fertility and In Silico Prediction of miRNA-mRNA Interaction Network of Reproductive Function
Source: Animals (Basel). 2022 Sep 9;12(18):2360. doi: 10.3390/ani12182360 (PMC9495167; doi:10.3390/ani12182360)
Supplement: Supplementary file 1 [file animals-12-02360-s001.zip › Supplementary File S6.xlsx]

## Sheet: DRmiRNA_Gene_BiologicalProcess
STRING Biological Process for downregulated DE-miRNAs predicted genes
GO-Term	Descripion	Count in network	Strength	False Revocery Rate
GO:2001038	Regulation of cellular response to drug	2 of 3	2.37	0.005
GO:0060354	Negative regulation of cell adhesion molecule production	2 of 3	2.37	0.005
GO:0045967	Negative regulation of growth rate	2 of 3	2.37	0.005
GO:1990164	Histone h2a phosphorylation	2 of 5	2.15	0.009
GO:1902617	Response to fluoride	2 of 5	2.15	0.009
GO:0045636	Positive regulation of melanocyte differentiation	2 of 5	2.15	0.009
GO:0071455	Cellular response to hyperoxia	2 of 7	2	0.0138
GO:0038063	Collagen-activated tyrosine kinase receptor signaling pathway	3 of 11	1.98	0.00073
GO:0043045	DNA methylation involved in embryo development	2 of 8	1.94	0.0164
GO:0033129	Positive regulation of histone phosphorylation	2 of 8	1.94	0.0164
GO:1905459	Regulation of vascular associated smooth muscle cell apoptotic process	2 of 9	1.89	0.0191
GO:0045602	Negative regulation of endothelial cell differentiation	2 of 9	1.89	0.0191
GO:0032633	interleukin-4 production	2 of 9	1.89	0.0191
GO:2000048	Negative regulation of cell-cell adhesion mediated by cadherin	2 of 10	1.84	0.022
GO:0061314	Notch signaling involved in heart development	2 of 11	1.8	0.0251
GO:0043589	Skin morphogenesis	2 of 11	1.8	0.0251
GO:2000811	Negative regulation of anoikis	3 of 18	1.77	0.0021
GO:0051571	Positive regulation of histone h3-k4 methylation	3 of 18	1.77	0.0021
GO:2001204	Regulation of osteoclast development	2 of 12	1.77	0.0282
GO:0099151	Regulation of postsynaptic density assembly	2 of 12	1.77	0.0282
GO:0051573	Negative regulation of histone h3-k9 methylation	2 of 12	1.77	0.0282
GO:0048712	Negative regulation of astrocyte differentiation	2 of 12	1.77	0.0282
GO:0035404	Histone-serine phosphorylation	2 of 12	1.77	0.0282
GO:0035278	miRNA mediated inhibition of translation	2 of 13	1.73	0.0316
GO:0003161	Cardiac conduction system development	2 of 13	1.73	0.0316
GO:0070986	Left/right axis specification	2 of 14	1.7	0.0348
GO:0034393	Positive regulation of smooth muscle cell apoptotic process	2 of 14	1.7	0.0348
GO:0055093	Response to hyperoxia	3 of 22	1.68	0.0034
GO:0045986	Negative regulation of smooth muscle contraction	2 of 15	1.67	0.0382
GO:0045605	Negative regulation of epidermal cell differentiation	2 of 15	1.67	0.0382
GO:0042159	Lipoprotein catabolic process	2 of 15	1.67	0.0382
GO:0034391	Regulation of smooth muscle cell apoptotic process	3 of 23	1.66	0.0037
GO:0034505	Tooth mineralization	2 of 16	1.64	0.0416
GO:0045686	Negative regulation of glial cell differentiation	3 of 25	1.62	0.0045
GO:0051782	Negative regulation of cell division	2 of 17	1.61	0.0449
GO:0003184	Pulmonary valve morphogenesis	2 of 17	1.61	0.0449
GO:0048710	Regulation of astrocyte differentiation	3 of 27	1.59	0.0052
GO:1903978	Regulation of microglial cell activation	2 of 18	1.59	0.0488
GO:0007221	Positive regulation of transcription of notch receptor target	2 of 18	1.59	0.0488
GO:0071230	Cellular response to amino acid stimulus	7 of 69	1.55	4.35e-07
GO:0016572	Histone phosphorylation	3 of 31	1.53	0.0072
GO:0001709	Cell fate determination	4 of 42	1.52	0.00081
GO:0010464	Regulation of mesenchymal cell proliferation	3 of 33	1.5	0.0082
GO:0045601	Regulation of endothelial cell differentiation	3 of 34	1.49	0.0088
GO:0030857	Negative regulation of epithelial cell differentiation	4 of 47	1.47	0.0011
GO:0006306	DNA methylation	4 of 48	1.46	0.0012
GO:2000249	Regulation of actin cytoskeleton reorganization	3 of 39	1.43	0.0118
GO:0044728	DNA methylation or demethylation	5 of 67	1.42	0.0002
GO:0061326	Renal tubule development	6 of 81	1.41	2.37e-05
GO:2000648	Positive regulation of stem cell proliferation	3 of 43	1.39	0.0144
GO:0043525	Positive regulation of neuron apoptotic process	4 of 58	1.38	0.0022
GO:0001658	Branching involved in ureteric bud morphogenesis	3 of 44	1.38	0.0152
GO:0030199	Collagen fibril organization	3 of 46	1.36	0.0168
GO:0072080	Nephron tubule development	5 of 78	1.35	0.00039
GO:0010718	Positive regulation of epithelial to mesenchymal transition	3 of 47	1.35	0.0175
GO:0007173	Epidermal growth factor receptor signaling pathway	3 of 50	1.32	0.0202
GO:0061333	Renal tubule morphogenesis	4 of 68	1.31	0.0036
GO:0002762	Negative regulation of myeloid leukocyte differentiation	3 of 52	1.3	0.022
GO:0032835	Glomerulus development	3 of 53	1.3	0.023
GO:0008630	Intrinsic apoptotic signaling pathway in response to dna damage	4 of 71	1.29	0.0042
GO:0051148	Negative regulation of muscle cell differentiation	3 of 54	1.29	0.024
GO:0031295	T cell costimulation	3 of 55	1.28	0.0251
GO:0031058	Positive regulation of histone modification	5 of 95	1.26	0.00086
GO:0051057	Positive regulation of small gtpase mediated signal transduction	4 of 76	1.26	0.005
GO:0007492	Endoderm development	4 of 76	1.26	0.005
GO:0010332	Response to gamma radiation	3 of 58	1.26	0.0281
GO:0048844	Artery morphogenesis	3 of 61	1.24	0.0313
GO:0045814	Negative regulation of gene expression, epigenetic	5 of 103	1.23	0.0012
GO:0010812	Negative regulation of cell-substrate adhesion	3 of 62	1.23	0.0321
GO:0033273	Response to vitamin	4 of 84	1.22	0.0068
GO:0032963	Collagen metabolic process	3 of 63	1.22	0.0334
GO:0048754	Branching morphogenesis of an epithelial tube	6 of 131	1.2	0.00026
GO:0048663	Neuron fate commitment	3 of 66	1.2	0.037
GO:0007569	Cell aging	3 of 66	1.2	0.037
GO:0045670	Regulation of osteoclast differentiation	3 of 67	1.19	0.0382
GO:0071300	Cellular response to retinoic acid	3 of 68	1.19	0.039
GO:0045844	Positive regulation of striated muscle tissue development	3 of 68	1.19	0.039
GO:0031214	Biomineral tissue development	4 of 92	1.18	0.0089
GO:0048010	Vascular endothelial growth factor receptor signaling pathway	3 of 69	1.18	0.0402
GO:0046579	Positive regulation of ras protein signal transduction	3 of 69	1.18	0.0402
GO:0001837	Epithelial to mesenchymal transition	3 of 70	1.18	0.0416
GO:0031960	Response to corticosteroid	7 of 164	1.17	6.75e-05
GO:0032355	Response to estradiol	6 of 142	1.17	0.0004
GO:0042542	Response to hydrogen peroxide	5 of 119	1.17	0.0021
GO:0002761	Regulation of myeloid leukocyte differentiation	5 of 121	1.16	0.0022
GO:0038096	Fc-gamma receptor signaling pathway involved in phagocytosis	3 of 73	1.16	0.0451
GO:0022612	Gland morphogenesis	4 of 99	1.15	0.011
GO:0060411	Cardiac septum morphogenesis	3 of 74	1.15	0.0464
GO:1900006	Positive regulation of dendrite development	3 of 75	1.15	0.048
GO:0060415	Muscle tissue morphogenesis	3 of 76	1.14	0.0491
GO:0051147	Regulation of muscle cell differentiation	6 of 154	1.13	0.00059
GO:0097549	Chromatin organization involved in negative regulation of transcription	4 of 108	1.11	0.0139
GO:0030183	B cell differentiation	4 of 110	1.1	0.0147
GO:0010212	Response to ionizing radiation	5 of 145	1.08	0.0045
GO:0051384	Response to glucocorticoid	5 of 147	1.07	0.0047
GO:0016458	Gene silencing	5 of 147	1.07	0.0047
GO:0071560	Cellular response to transforming growth factor beta stimulus	5 of 149	1.07	0.0049
GO:0014013	Regulation of gliogenesis	4 of 119	1.07	0.0186
GO:0007219	Notch signaling pathway	4 of 120	1.07	0.0191
GO:0030856	Regulation of epithelial cell differentiation	5 of 151	1.06	0.0051
GO:0048762	Mesenchymal cell differentiation	5 of 152	1.06	0.0052
GO:0007613	Memory	4 of 122	1.06	0.02
GO:0071453	Cellular response to oxygen levels	7 of 216	1.05	0.00033
GO:0010770	Positive regulation of cell morphogenesis involved in differentiation	5 of 159	1.04	0.0061
GO:0048545	Response to steroid hormone	10 of 328	1.03	5.98e-06
GO:0006367	Transcription initiation from rna polymerase ii promoter	5 of 162	1.03	0.0066
GO:0001568	Blood vessel development	15 of 500	1.02	4.07e-09
GO:0040029	Regulation of gene expression, epigenetic	6 of 202	1.02	0.0021
GO:1901343	Negative regulation of vasculature development	4 of 132	1.02	0.0251
GO:0030168	Platelet activation	4 of 135	1.02	0.027
GO:0098727	Maintenance of cell number	4 of 137	1.01	0.0281
GO:0060485	Mesenchyme development	6 of 212	1	0.0026
GO:0007050	Cell cycle arrest	4 of 141	1	0.0303
GO:0045165	Cell fate commitment	7 of 248	0.99	0.00072
GO:0009411	Response to uv	4 of 144	0.99	0.0319
GO:0090316	Positive regulation of intracellular protein transport	5 of 184	0.98	0.0106
GO:0048514	Blood vessel morphogenesis	11 of 410	0.97	4.22e-06
GO:0030198	Extracellular matrix organization	9 of 338	0.97	6.8e-05
GO:0045637	Regulation of myeloid cell differentiation	7 of 260	0.97	0.00093
GO:0071456	Cellular response to hypoxia	5 of 189	0.97	0.0115
GO:0060562	Epithelial tube morphogenesis	8 of 307	0.96	0.0003
GO:0050679	Positive regulation of epithelial cell proliferation	5 of 192	0.96	0.0122
GO:0001525	Angiogenesis	8 of 315	0.95	0.00036
GO:1903707	Negative regulation of hemopoiesis	4 of 156	0.95	0.0397
GO:0072001	Renal system development	7 of 280	0.94	0.0014
GO:0048738	Cardiac muscle tissue development	4 of 160	0.94	0.0424
GO:0035239	Tube morphogenesis	16 of 656	0.93	1.22e-08
GO:0034504	Protein localization to nucleus	4 of 165	0.93	0.0462
GO:0070482	Response to oxygen levels	9 of 379	0.92	0.00015
GO:0043523	Regulation of neuron apoptotic process	5 of 212	0.92	0.0172
GO:0010810	Regulation of cell-substrate adhesion	5 of 212	0.92	0.0172
GO:0009612	Response to mechanical stimulus	5 of 212	0.92	0.0172
GO:0000122	Negative regulation of transcription by rna polymerase ii	21 of 895	0.91	4.08e-11
GO:0016569	Covalent chromatin modification	8 of 361	0.89	0.00084
GO:0001822	Kidney development	6 of 271	0.89	0.0076
GO:2001020	Regulation of response to dna damage stimulus	5 of 225	0.89	0.0212
GO:0072359	Circulatory system development	19 of 872	0.88	1.24e-09
GO:0007568	Aging	6 of 274	0.88	0.008
GO:0032872	Regulation of stress-activated mapk cascade	5 of 228	0.88	0.0223
GO:0043065	Positive regulation of apoptotic process	14 of 660	0.87	8.18e-07
GO:0048729	Tissue morphogenesis	12 of 561	0.87	9.44e-06
GO:0007169	Transmembrane receptor protein tyrosine kinase signaling pathway	11 of 518	0.87	3.3e-05
GO:0045666	Positive regulation of neuron differentiation	8 of 377	0.87	0.0011
GO:0003002	Regionalization	7 of 332	0.87	0.0034
GO:1902105	Regulation of leukocyte differentiation	6 of 285	0.87	0.0094
GO:0010942	Positive regulation of cell death	15 of 719	0.86	3.14e-07
GO:0009611	Response to wounding	11 of 532	0.86	4.06e-05
GO:0002009	Morphogenesis of an epithelium	9 of 435	0.86	0.00042
GO:1901342	Regulation of vasculature development	7 of 336	0.86	0.0036
GO:0071417	Cellular response to organonitrogen compound	12 of 590	0.85	1.48e-05
GO:0001666	Response to hypoxia	7 of 342	0.85	0.0039
GO:0062197	Cellular response to chemical stress	6 of 293	0.85	0.0106
GO:0043414	Macromolecule methylation	5 of 249	0.85	0.0303
GO:0016570	Histone modification	7 of 351	0.84	0.0045
GO:0045765	Regulation of angiogenesis	6 of 303	0.84	0.0122
GO:0007596	Blood coagulation	6 of 303	0.84	0.0122
GO:0007167	Enzyme linked receptor protein signaling pathway	14 of 720	0.83	2.24e-06
GO:0045596	Negative regulation of cell differentiation	14 of 728	0.83	2.52e-06
GO:0071496	Cellular response to external stimulus	6 of 309	0.83	0.0132
GO:0071214	Cellular response to abiotic stimulus	6 of 313	0.83	0.0138
GO:0050769	Positive regulation of neurogenesis	9 of 479	0.82	0.00082
GO:0043010	Camera-type eye development	6 of 318	0.82	0.0147
GO:0043406	Positive regulation of map kinase activity	5 of 265	0.82	0.0372
GO:0045927	Positive regulation of growth	5 of 267	0.82	0.0382
GO:0009314	Response to radiation	8 of 431	0.81	0.0024
GO:0007389	Pattern specification process	8 of 432	0.81	0.0025
GO:0045892	Negative regulation of transcription, dna-templated	23 of 1273	0.8	2.35e-10
GO:0010720	Positive regulation of cell development	10 of 556	0.8	0.0004
GO:1903706	Regulation of hemopoiesis	9 of 493	0.8	0.00099
GO:0042060	Wound healing	8 of 439	0.8	0.0027
GO:0048667	Cell morphogenesis involved in neuron differentiation	8 of 445	0.8	0.0029
GO:0007409	Axonogenesis	7 of 384	0.8	0.0069
GO:0048589	Developmental growth	7 of 389	0.8	0.0073
GO:0010721	Negative regulation of cell development	6 of 330	0.8	0.0172
GO:0007411	Axon guidance	5 of 275	0.8	0.0416
GO:0090287	Regulation of cellular response to growth factor stimulus	5 of 280	0.8	0.0443
GO:0033993	Response to lipid	15 of 858	0.79	2.45e-06
GO:0000904	Cell morphogenesis involved in differentiation	10 of 566	0.79	0.00045
GO:0051093	Negative regulation of developmental process	17 of 983	0.78	3.21e-07
GO:0007507	Heart development	9 of 522	0.78	0.0014
GO:0048732	Gland development	7 of 410	0.78	0.0094
GO:0002768	Immune response-regulating cell surface receptor signaling pathway	6 of 346	0.78	0.0209
GO:0071902	Positive regulation of protein serine/threonine kinase activity	6 of 348	0.78	0.0214
GO:0010976	Positive regulation of neuron projection development	5 of 288	0.78	0.0488
GO:0045934	Negative regulation of nucleobase-containing compound metabolic process	26 of 1528	0.77	2.3e-11
GO:2000113	Negative regulation of cellular macromolecule biosynthetic process	25 of 1470	0.77	7.41e-11
GO:0051253	Negative regulation of rna metabolic process	24 of 1422	0.77	2.35e-10
GO:0051347	Positive regulation of transferase activity	12 of 705	0.77	7.85e-05
GO:0033044	Regulation of chromosome organization	6 of 359	0.77	0.0244
GO:0008284	Positive regulation of cell population proliferation	15 of 919	0.76	5.77e-06
GO:0009991	Response to extracellular stimulus	8 of 483	0.76	0.0047
GO:1901701	Cellular response to oxygen-containing compound	17 of 1055	0.75	7.64e-07
GO:0010243	Response to organonitrogen compound	16 of 987	0.75	2.1e-06
GO:0080135	Regulation of cellular response to stress	12 of 739	0.75	0.00012
GO:0048812	Neuron projection morphogenesis	8 of 495	0.75	0.0052
GO:0030111	Regulation of wnt signaling pathway	6 of 370	0.75	0.0276
GO:0060284	Regulation of cell development	15 of 956	0.74	9.09e-06
GO:0048646	Anatomical structure formation involved in morphogenesis	14 of 883	0.74	2.11e-05
GO:0045786	Negative regulation of cell cycle	9 of 571	0.74	0.0026
GO:0031667	Response to nutrient levels	7 of 449	0.74	0.0143
GO:0002683	Negative regulation of immune system process	7 of 450	0.74	0.0144
GO:0060249	Anatomical structure homeostasis	6 of 380	0.74	0.0306
GO:0043588	Skin development	6 of 382	0.74	0.0313
GO:0071495	Cellular response to endogenous stimulus	18 of 1181	0.73	5.9e-07
GO:1902533	Positive regulation of intracellular signal transduction	16 of 1041	0.73	4.22e-06
GO:0006325	Chromatin organization	11 of 713	0.73	0.0005
GO:0030335	Positive regulation of cell migration	8 of 522	0.73	0.0071
GO:0070848	Response to growth factor	8 of 524	0.73	0.0072
GO:0031346	Positive regulation of cell projection organization	6 of 391	0.73	0.0342
GO:0006979	Response to oxidative stress	6 of 393	0.73	0.0348
GO:0031401	Positive regulation of protein modification process	19 of 1252	0.72	2.39e-07
GO:0071396	Cellular response to lipid	8 of 528	0.72	0.0075
GO:0002694	Regulation of leukocyte activation	8 of 530	0.72	0.0076
GO:0010035	Response to inorganic substance	8 of 538	0.72	0.0083
GO:0009719	Response to endogenous stimulus	21 of 1447	0.71	6.15e-08
GO:0001934	Positive regulation of protein phosphorylation	15 of 1019	0.71	1.81e-05
GO:0019221	Cytokine-mediated signaling pathway	10 of 678	0.71	0.0017
GO:0043410	Positive regulation of mapk cascade	8 of 543	0.71	0.0088
GO:0045860	Positive regulation of protein kinase activity	8 of 550	0.71	0.0093
GO:1901652	Response to peptide	7 of 476	0.71	0.019
GO:0010629	Negative regulation of gene expression	29 of 2014	0.7	2.3e-11
GO:0009887	Animal organ morphogenesis	14 of 967	0.7	5.68e-05
GO:0033674	Positive regulation of kinase activity	9 of 624	0.7	0.0046
GO:0010638	Positive regulation of organelle organization	9 of 633	0.7	0.005
GO:0007423	Sensory organ development	8 of 563	0.7	0.0106
GO:0048608	Reproductive structure development	6 of 420	0.7	0.0446
GO:0045595	Regulation of cell differentiation	26 of 1874	0.69	8.23e-10
GO:0002682	Regulation of immune system process	21 of 1514	0.69	1.29e-07
GO:0045597	Positive regulation of cell differentiation	14 of 993	0.69	7.41e-05
GO:0060548	Negative regulation of cell death	14 of 999	0.69	7.85e-05
GO:0009790	Embryo development	14 of 1002	0.69	8.07e-05
GO:0009725	Response to hormone	12 of 849	0.69	0.00043
GO:0060322	Head development	11 of 788	0.69	0.0011
GO:0030097	Hemopoiesis	8 of 570	0.69	0.0113
GO:0048598	Embryonic morphogenesis	8 of 571	0.69	0.0114
GO:0071363	Cellular response to growth factor stimulus	7 of 494	0.69	0.0224
GO:0009888	Tissue development	24 of 1760	0.68	8.05e-09
GO:0051241	Negative regulation of multicellular organismal process	17 of 1231	0.68	6.19e-06
GO:0043408	Regulation of mapk cascade	10 of 725	0.68	0.0028
GO:0002520	Immune system development	9 of 652	0.68	0.0058
GO:1902532	Negative regulation of intracellular signal transduction	7 of 508	0.68	0.0256
GO:2000026	Regulation of multicellular organismal development	28 of 2096	0.67	2.62e-10
GO:1901700	Response to oxygen-containing compound	21 of 1567	0.67	2.19e-07
GO:0051338	Regulation of transferase activity	14 of 1036	0.67	0.00011
GO:0043066	Negative regulation of apoptotic process	12 of 893	0.67	0.0007
GO:0050767	Regulation of neurogenesis	11 of 828	0.67	0.0017
GO:0007420	Brain development	10 of 745	0.67	0.0033
GO:0045664	Regulation of neuron differentiation	9 of 665	0.67	0.0066
GO:0071900	Regulation of protein serine/threonine kinase activity	7 of 521	0.67	0.0285
GO:0051172	Negative regulation of nitrogen compound metabolic process	32 of 2429	0.66	9.77e-12
GO:0014070	Response to organic cyclic compound	12 of 911	0.66	0.00082
GO:0006915	Apoptotic process	12 of 918	0.66	0.00086
GO:0071407	Cellular response to organic cyclic compound	7 of 537	0.66	0.0327
GO:0051247	Positive regulation of protein metabolic process	22 of 1715	0.65	1.78e-07
GO:0032270	Positive regulation of cellular protein metabolic process	21 of 1635	0.65	4.27e-07
GO:0042127	Regulation of cell population proliferation	21 of 1642	0.65	4.43e-07
GO:0045944	Positive regulation of transcription by rna polymerase ii	16 of 1253	0.65	3.91e-05
GO:0034097	Response to cytokine	14 of 1101	0.65	0.00022
GO:0051960	Regulation of nervous system development	12 of 942	0.65	0.0011
GO:0008285	Negative regulation of cell population proliferation	9 of 696	0.65	0.0088
GO:0031324	Negative regulation of cellular metabolic process	33 of 2630	0.64	9.77e-12
GO:0007166	Cell surface receptor signaling pathway	29 of 2325	0.64	3.76e-10
GO:0009653	Anatomical structure morphogenesis	27 of 2165	0.64	2.44e-09
GO:0006357	Regulation of transcription by rna polymerase ii	27 of 2172	0.64	2.56e-09
GO:0031399	Regulation of protein modification process	23 of 1870	0.63	1.41e-07
GO:0001932	Regulation of protein phosphorylation	18 of 1459	0.63	1.11e-05
GO:0051094	Positive regulation of developmental process	17 of 1389	0.63	2.85e-05
GO:0007417	Central nervous system development	12 of 988	0.63	0.0016
GO:0016477	Cell migration	11 of 896	0.63	0.003
GO:0032870	Cellular response to hormone stimulus	7 of 569	0.63	0.0417
GO:0010605	Negative regulation of macromolecule metabolic process	34 of 2875	0.62	1.01e-11
GO:0022603	Regulation of anatomical structure morphogenesis	13 of 1095	0.62	0.00094
GO:0071345	Cellular response to cytokine stimulus	12 of 1013	0.62	0.002
GO:0043549	Regulation of kinase activity	11 of 918	0.62	0.0036
GO:0040008	Regulation of growth	8 of 676	0.62	0.0273
GO:0042325	Regulation of phosphorylation	19 of 1626	0.61	1.03e-05
GO:0030182	Neuron differentiation	12 of 1019	0.61	0.0021
GO:0006468	Protein phosphorylation	11 of 952	0.61	0.0047
GO:0030334	Regulation of cell migration	10 of 865	0.61	0.0089
GO:0009892	Negative regulation of metabolic process	36 of 3124	0.6	5.86e-12
GO:0071310	Cellular response to organic substance	27 of 2369	0.6	1.36e-08
GO:0048584	Positive regulation of response to stimulus	26 of 2257	0.6	2.78e-08
GO:0031328	Positive regulation of cellular biosynthetic process	23 of 2005	0.6	4.43e-07
GO:0009967	Positive regulation of signal transduction	19 of 1654	0.6	1.26e-05
GO:0045893	Positive regulation of transcription, dna-templated	18 of 1587	0.6	3.36e-05
GO:0051726	Regulation of cell cycle	14 of 1230	0.6	0.0007
GO:0009628	Response to abiotic stimulus	13 of 1147	0.6	0.0014
GO:1902531	Regulation of intracellular signal transduction	20 of 1807	0.59	1e-05
GO:0019220	Regulation of phosphate metabolic process	20 of 1816	0.59	1.07e-05
GO:0010941	Regulation of cell death	19 of 1696	0.59	1.81e-05
GO:0080134	Regulation of response to stress	16 of 1437	0.59	0.0002
GO:0051276	Chromosome organization	12 of 1066	0.59	0.003
GO:0050776	Regulation of immune response	10 of 896	0.59	0.0111
GO:0045859	Regulation of protein kinase activity	9 of 812	0.59	0.0209
GO:0030155	Regulation of cell adhesion	8 of 712	0.59	0.0349
GO:0050793	Regulation of developmental process	29 of 2648	0.58	5.02e-09
GO:0010647	Positive regulation of cell communication	20 of 1823	0.58	1.11e-05
GO:0023056	Positive regulation of signaling	20 of 1831	0.58	1.18e-05
GO:0048699	Generation of neurons	17 of 1551	0.58	0.00011
GO:0042981	Regulation of apoptotic process	17 of 1550	0.58	0.00011
GO:0060429	Epithelium development	12 of 1109	0.58	0.0041
GO:0007155	Cell adhesion	10 of 925	0.58	0.0136
GO:0048666	Neuron development	9 of 827	0.58	0.0232
GO:0051240	Positive regulation of multicellular organismal process	19 of 1770	0.57	3.3e-05
GO:0033043	Regulation of organelle organization	14 of 1306	0.57	0.0012
GO:0051130	Positive regulation of cellular component organization	13 of 1209	0.57	0.0023
GO:0006259	DNA metabolic process	8 of 750	0.57	0.0446
GO:0010557	Positive regulation of macromolecule biosynthetic process	20 of 1906	0.56	2.11e-05
GO:0040011	Locomotion	13 of 1251	0.56	0.003
GO:0018193	Peptidyl-amino acid modification	9 of 867	0.56	0.0302
GO:0051239	Regulation of multicellular organismal process	33 of 3227	0.55	5.97e-10
GO:0010628	Positive regulation of gene expression	24 of 2337	0.55	1.28e-06
GO:0051173	Positive regulation of nitrogen compound metabolic process	32 of 3239	0.54	3.34e-09
GO:0032268	Regulation of cellular protein metabolic process	27 of 2693	0.54	1.91e-07
GO:0045935	Positive regulation of nucleobase-containing compound metabolic process	19 of 1927	0.54	0.0001
GO:0051248	Negative regulation of protein metabolic process	11 of 1096	0.54	0.0124
GO:0031326	Regulation of cellular biosynthetic process	40 of 4125	0.53	6.3e-12
GO:0010033	Response to organic substance	29 of 3011	0.53	7.99e-08
GO:0070887	Cellular response to chemical stimulus	28 of 2919	0.53	2.04e-07
GO:0032269	Negative regulation of cellular protein metabolic process	10 of 1043	0.53	0.0281
GO:0051050	Positive regulation of transport	9 of 923	0.53	0.0416
GO:2001141	Regulation of rna biosynthetic process	33 of 3452	0.52	3.04e-09
GO:0006355	Regulation of transcription, dna-templated	32 of 3388	0.52	9.12e-09
GO:0031325	Positive regulation of cellular metabolic process	32 of 3413	0.52	1.09e-08
GO:0048513	Animal organ development	30 of 3197	0.52	6.15e-08
GO:0009968	Negative regulation of signal transduction	12 of 1271	0.52	0.0113
GO:0002684	Positive regulation of immune system process	9 of 949	0.52	0.0483
GO:0010556	Regulation of macromolecule biosynthetic process	37 of 3976	0.51	1.96e-10
GO:2000112	Regulation of cellular macromolecule biosynthetic process	36 of 3878	0.51	4.04e-10
GO:0048585	Negative regulation of response to stimulus	15 of 1636	0.51	0.003
GO:0042592	Homeostatic process	15 of 1676	0.5	0.0037
GO:0048731	System development	39 of 4426	0.49	1.43e-10
GO:0010604	Positive regulation of macromolecule metabolic process	32 of 3600	0.49	3.85e-08
GO:0048523	Negative regulation of cellular process	42 of 4874	0.48	1.28e-11
GO:0030154	Cell differentiation	32 of 3702	0.48	7.71e-08
GO:0009605	Response to external stimulus	20 of 2310	0.48	0.00033
GO:0033554	Cellular response to stress	15 of 1725	0.48	0.0049
GO:0048468	Cell development	14 of 1629	0.48	0.0088
GO:0043085	Positive regulation of catalytic activity	13 of 1489	0.48	0.0123
GO:0006928	Movement of cell or subcellular component	13 of 1501	0.48	0.0131
GO:0048519	Negative regulation of biological process	45 of 5389	0.47	5.86e-12
GO:0019219	Regulation of nucleobase-containing compound metabolic process	34 of 3982	0.47	1.87e-08
GO:0009966	Regulation of signal transduction	26 of 3107	0.47	1.23e-05
GO:0007399	Nervous system development	20 of 2371	0.47	0.00046
GO:0050790	Regulation of catalytic activity	20 of 2386	0.47	0.0005
GO:0007275	Multicellular organism development	41 of 5023	0.46	1.71e-10
GO:0048583	Regulation of response to stimulus	33 of 4114	0.45	2.06e-07
GO:0006950	Response to stress	28 of 3485	0.45	7.21e-06
GO:0044093	Positive regulation of molecular function	15 of 1842	0.45	0.0088
GO:0010468	Regulation of gene expression	38 of 4813	0.44	5.02e-09
GO:0043412	Macromolecule modification	26 of 3277	0.44	3.3e-05
GO:0051128	Regulation of cellular component organization	19 of 2402	0.44	0.0018
GO:0090304	Nucleic acid metabolic process	17 of 2178	0.44	0.0052
GO:0042221	Response to chemical	33 of 4333	0.43	6.57e-07
GO:0048522	Positive regulation of cellular process	42 of 5579	0.42	5.55e-10
GO:0035556	Intracellular signal transduction	13 of 1712	0.42	0.0347
GO:0048518	Positive regulation of biological process	44 of 6112	0.4	3.76e-10
GO:0051171	Regulation of nitrogen compound metabolic process	42 of 5836	0.4	2.4e-09
GO:0032502	Developmental process	42 of 5841	0.4	2.4e-09
GO:0007165	Signal transduction	35 of 4876	0.4	6.57e-07
GO:0006464	Cellular protein modification process	22 of 3063	0.4	0.0014
GO:0006139	Nucleobase-containing compound metabolic process	19 of 2659	0.4	0.0056
GO:0006796	Phosphate-containing compound metabolic process	15 of 2107	0.4	0.0273
GO:0080090	Regulation of primary metabolic process	42 of 6032	0.39	5.74e-09
GO:0031323	Regulation of cellular metabolic process	43 of 6239	0.38	3.34e-09
GO:0016043	Cellular component organization	37 of 5447	0.38	6.52e-07
GO:0023052	Signaling	36 of 5239	0.38	9.59e-07
GO:0006725	Cellular aromatic compound metabolic process	20 of 2882	0.38	0.0052
GO:0060255	Regulation of macromolecule metabolic process	43 of 6407	0.37	7.36e-09
GO:0007154	Cell communication	36 of 5320	0.37	1.46e-06
GO:1901360	Organic cyclic compound metabolic process	21 of 3118	0.37	0.005
GO:0044260	Cellular macromolecule metabolic process	33 of 4976	0.36	1.72e-05
GO:0065009	Regulation of molecular function	32 of 4913	0.36	4.59e-05
GO:0065008	Regulation of biological quality	26 of 4042	0.35	0.0012
GO:0019222	Regulation of metabolic process	44 of 6948	0.34	1.89e-08
GO:0051716	Cellular response to stimulus	41 of 6489	0.34	2.65e-07
GO:0032501	Multicellular organismal process	42 of 6933	0.33	4.35e-07
GO:0043170	Macromolecule metabolic process	37 of 6137	0.32	1.52e-05
GO:0006996	Organelle organization	20 of 3450	0.31	0.0357
GO:0050896	Response to stimulus	45 of 8046	0.29	5.02e-07
GO:0006807	Nitrogen compound metabolic process	38 of 6852	0.29	7.26e-05
GO:0019538	Protein metabolic process	23 of 4251	0.28	0.0334
GO:0044238	Primary metabolic process	38 of 7332	0.26	0.0004
GO:0050794	Regulation of cellular process	54 of 10932	0.24	3.34e-09
GO:0008152	Metabolic process	41 of 8298	0.24	0.00031
GO:0044237	Cellular metabolic process	37 of 7513	0.24	0.002
GO:1901564	Organonitrogen compound metabolic process	26 of 5244	0.24	0.0442
GO:0071704	Organic substance metabolic process	38 of 7755	0.23	0.0015
GO:0050789	Regulation of biological process	55 of 11475	0.22	2.4e-09
GO:0009987	Cellular process	53 of 15024	0.09	0.0164

## Sheet: DRmiRNA_Genes_KEGG Pathways
STRING KEGG pathways for upregulated DE-miRNAs predicted genes
Pathway	Description	Count in network	Strength	False Revocery Rate
hsa05206	MicroRNAs in cancer	22 of 160	1.68	3.84e-28
hsa05222	Small cell lung cancer	9 of 92	1.53	1.65e-09
hsa04933	AGE-RAGE signaling pathway in diabetic complications	9 of 98	1.51	1.71e-09
hsa04330	Notch signaling pathway	4 of 52	1.43	0.00044
hsa05219	Bladder cancer	3 of 41	1.41	0.0047
hsa05146	Amoebiasis	7 of 100	1.39	1.1e-06
hsa04512	ECM-receptor interaction	6 of 88	1.38	1.14e-05
hsa05215	Prostate cancer	6 of 96	1.34	1.6e-05
hsa01522	Endocrine resistance	6 of 95	1.34	1.6e-05
hsa00270	Cysteine and methionine metabolism	3 of 49	1.33	0.0066
hsa04974	Protein digestion and absorption	6 of 100	1.32	1.82e-05
hsa04926	Relaxin signaling pathway	7 of 128	1.28	4.96e-06
hsa05202	Transcriptional misregulation in cancer	9 of 171	1.26	1.49e-07
hsa04370	VEGF signaling pathway	3 of 57	1.26	0.0087
hsa04919	Thyroid hormone signaling pathway	6 of 119	1.25	4.49e-05
hsa05165	Human papillomavirus infection	15 of 325	1.21	5.44e-12
hsa04510	Focal adhesion	9 of 198	1.2	3.81e-07
hsa04722	Neurotrophin signaling pathway	5 of 114	1.19	0.00046
hsa05230	Central carbon metabolism in cancer	3 of 69	1.18	0.0138
hsa05100	Bacterial invasion of epithelial cells	3 of 70	1.18	0.0138
hsa01524	Platinum drug resistance	3 of 70	1.18	0.0138
hsa05224	Breast cancer	6 of 145	1.16	0.00012
hsa04115	p53 signaling pathway	3 of 72	1.16	0.0139
hsa05212	Pancreatic cancer	3 of 73	1.16	0.0141
hsa04218	Cellular senescence	6 of 150	1.15	0.00014
hsa05220	Chronic myeloid leukemia	3 of 75	1.15	0.0149
hsa05161	Hepatitis B	6 of 159	1.12	0.00018
hsa05210	Colorectal cancer	3 of 82	1.11	0.0186
hsa04668	TNF signaling pathway	4 of 112	1.1	0.0054
hsa04012	ErbB signaling pathway	3 of 83	1.1	0.0188
hsa05226	Gastric cancer	5 of 144	1.08	0.0012
hsa04110	Cell cycle	4 of 120	1.07	0.0066
hsa04611	Platelet activation	4 of 122	1.06	0.0066
hsa05131	Shigellosis	7 of 218	1.05	9.69e-05
hsa05135	Yersinia infection	4 of 125	1.05	0.0069
hsa04151	PI3K-Akt signaling pathway	11 of 350	1.04	3.23e-07
hsa05169	Epstein-Barr virus infection	6 of 193	1.04	0.00046
hsa04210	Apoptosis	4 of 132	1.02	0.0082
hsa04660	T cell receptor signaling pathway	3 of 101	1.02	0.0316
hsa04064	NF-kappa B signaling pathway	3 of 101	1.02	0.0316
hsa05200	Pathways in cancer	15 of 517	1.01	1.71e-09
hsa05166	Human T-cell leukemia virus 1 infection	6 of 211	1	0.00069
hsa05145	Toxoplasmosis	3 of 105	1	0.0337
hsa05167	Kaposi sarcoma-associated herpesvirus infection	5 of 187	0.97	0.0039
hsa04934	Cushing syndrome	4 of 153	0.96	0.0132
hsa05205	Proteoglycans in cancer	5 of 196	0.95	0.0047
hsa05160	Hepatitis C	4 of 156	0.95	0.0138
hsa04630	JAK-STAT signaling pathway	4 of 160	0.94	0.0138
hsa05132	Salmonella infection	5 of 209	0.92	0.0056
hsa05163	Human cytomegalovirus infection	4 of 218	0.81	0.0337

## Sheet: Down-HubGene_BiologicalProcess
Biological Process for upregulated DE-miRNAs predicted hub genes
GO biological process	Homosapiens	#	Fold Enrichment	P value	FDR
cellular response to bisphenol A (GO:1903926)	4	2	> 100	1.34e-05	0.00259
response to bisphenol A (GO:1903925)	4	2	> 100	1.34e-05	0.00256
C-5 methylation of cytosine (GO:0090116)	5	2	> 100	1.87e-05	0.00312
DNA methylation on cytosine (GO:0032776)	7	2	> 100	3.21e-05	0.0047
DNA methylation-dependent heterochromatin assembly (GO:0006346)	7	2	> 100	3.21e-05	0.00465
collagen-activated tyrosine kinase receptor signaling pathway (GO:0038063)	12	3	> 100	3.53e-07	0.000138
regulation of vascular associated smooth muscle cell apoptotic process (GO:1905459)	8	2	> 100	4.01e-05	0.00556
changes to DNA methylation involved in embryo development (GO:1901538)	9	2	> 100	4.89e-05	0.00634
DNA methylation involved in embryo development (GO:0043045)	9	2	> 100	4.89e-05	0.00629
skin morphogenesis (GO:0043589)	11	2	> 100	6.93e-05	0.00849
collagen-activated signaling pathway (GO:0038065)	17	3	> 100	8.81e-07	0.0003
negative regulation of epidermis development (GO:0045683)	14	2	> 100	0.000106	0.0114
negative regulation of epidermal cell differentiation (GO:0045605)	14	2	> 100	0.000106	0.0113
negative regulation of anoikis (GO:2000811)	18	2	> 100	0.000168	0.0166
heterochromatin assembly (GO:0031507)	39	4	> 100	7.76e-08	3.47e-05
cellular response to acid chemical (GO:0071229)	81	8	> 100	1.06e-14	1.66e-10
cellular response to amino acid stimulus (GO:0071230)	72	7	> 100	6.89e-13	3.6e-09
negative regulation of gene expression, epigenetic (GO:0045814)	52	5	99.01	2.03e-09	2.12e-06
regulation of smooth muscle cell apoptotic process (GO:0034391)	22	2	93.61	0.000244	0.0221
collagen fibril organization (GO:0030199)	69	6	89.54	7.04e-11	1.58e-07
heterochromatin organization (GO:0070828)	49	4	84.06	1.83e-07	7.96e-05
regulation of anoikis (GO:2000209)	25	2	82.38	0.000309	0.0262
regulation of glial cell proliferation (GO:0060251)	26	2	79.21	0.000333	0.0276
positive regulation of signal transduction by p53 class mediator (GO:1901798)	28	2	73.55	0.000383	0.0303
response to angiotensin (GO:1990776)	30	2	68.65	0.000436	0.0335
regulation of smooth muscle cell differentiation (GO:0051150)	30	2	68.65	0.000436	0.0333
negative regulation of epithelial cell differentiation (GO:0030857)	45	3	68.65	1.31e-05	0.00261
liver regeneration (GO:0097421)	30	2	68.65	0.000436	0.0332
response to gonadotropin (GO:0034698)	30	2	68.65	0.000436	0.033
regulation of mesenchymal cell proliferation (GO:0010464)	31	2	66.44	0.000464	0.0344
response to acid chemical (GO:0001101)	128	8	64.36	3.43e-13	2.69e-09
response to amino acid (GO:0043200)	112	7	64.36	1.3e-11	5.1e-08
positive regulation of epithelial to mesenchymal transition (GO:0010718)	49	3	63.05	1.67e-05	0.00285
histone phosphorylation (GO:0016572)	33	2	62.41	0.000522	0.0377
regulation of stem cell population maintenance (GO:2000036)	34	2	60.57	0.000552	0.0393
negative regulation of striated muscle cell differentiation (GO:0051154)	34	2	60.57	0.000552	0.0392
extracellular matrix assembly (GO:0085029)	34	2	60.57	0.000552	0.039
DNA methylation (GO:0006306)	52	3	59.41	1.98e-05	0.00327
DNA alkylation (GO:0006305)	52	3	59.41	1.98e-05	0.00324
mitotic G2 DNA damage checkpoint signaling (GO:0007095)	35	2	58.84	0.000584	0.0408
embryonic eye morphogenesis (GO:0048048)	35	2	58.84	0.000584	0.0407
regulation of endothelial cell differentiation (GO:0045601)	36	2	57.21	0.000616	0.0423
endoderm development (GO:0007492)	77	4	53.49	1.02e-06	0.000327
negative regulation of muscle cell differentiation (GO:0051148)	58	3	53.26	2.71e-05	0.00421
regulation of gene expression, epigenetic (GO:0040029)	105	5	49.04	5.74e-08	2.81e-05
animal organ regeneration (GO:0031100)	67	3	46.11	4.1e-05	0.00564
cellular response to retinoic acid (GO:0071300)	69	3	44.77	4.46e-05	0.00593
DNA methylation or demethylation (GO:0044728)	71	3	43.51	4.84e-05	0.00633
cellular response to transforming growth factor beta stimulus (GO:0071560)	143	6	43.21	4.59e-09	4e-06
response to transforming growth factor beta (GO:0071559)	150	6	41.19	6.05e-09	4.52e-06
renal tubule development (GO:0061326)	82	3	37.67	7.33e-05	0.0087
DNA modification (GO:0006304)	93	3	33.22	0.000105	0.0115
regulation of epithelial to mesenchymal transition (GO:0010717)	93	3	33.22	0.000105	0.0114
response to estradiol (GO:0032355)	125	4	32.95	6.56e-06	0.00158
regulation of gliogenesis (GO:0014013)	94	3	32.86	0.000109	0.0114
regulation of muscle cell differentiation (GO:0051147)	129	4	31.93	7.4e-06	0.00171
chromatin assembly (GO:0031497)	147	4	28.02	1.22e-05	0.00249
response to retinoic acid (GO:0032526)	112	3	27.58	0.00018	0.0173
cartilage development (GO:0051216)	161	4	25.58	1.73e-05	0.00292
liver development (GO:0001889)	123	3	25.12	0.000236	0.0215
extracellular matrix organization (GO:0030198)	288	7	25.03	7.56e-09	4.94e-06
extracellular structure organization (GO:0043062)	289	7	24.94	7.74e-09	4.85e-06
external encapsulating structure organization (GO:0045229)	291	7	24.77	8.11e-09	4.89e-06
chromatin assembly or disassembly (GO:0006333)	167	4	24.66	2e-05	0.00323
hepaticobiliary system development (GO:0061008)	126	3	24.52	0.000252	0.0225
connective tissue development (GO:0061448)	212	5	24.29	1.68e-06	0.000497
positive regulation of response to DNA damage stimulus (GO:2001022)	132	3	23.4	0.000289	0.025
branching morphogenesis of an epithelial tube (GO:0048754)	133	3	23.23	0.000295	0.0254
cellular response to hypoxia (GO:0071456)	136	3	22.72	0.000314	0.0265
response to ionizing radiation (GO:0010212)	142	3	21.76	0.000356	0.0291
DNA packaging (GO:0006323)	191	4	21.57	3.34e-05	0.0048
cellular response to decreased oxygen levels (GO:0036294)	144	3	21.45	0.00037	0.0296
regulation of epithelial cell differentiation (GO:0030856)	144	3	21.45	0.00037	0.0295
regeneration (GO:0031099)	151	3	20.46	0.000425	0.0329
cellular response to oxygen levels (GO:0071453)	160	3	19.31	0.000501	0.0367
morphogenesis of a branching epithelium (GO:0061138)	162	3	19.07	0.000519	0.0377
cellular response to organonitrogen compound (GO:0071417)	565	10	18.23	3.79e-11	9.9e-08
cellular response to growth factor stimulus (GO:0071363)	452	8	18.23	5.76e-09	4.51e-06
morphogenesis of a branching structure (GO:0001763)	171	3	18.07	0.000606	0.0419
negative regulation of mitotic cell cycle phase transition (GO:1901991)	172	3	17.96	0.000616	0.0422
protein localization to nucleus (GO:0034504)	177	3	17.45	0.000669	0.045
response to growth factor (GO:0070848)	480	8	17.16	9.14e-09	5.11e-06
regulation of response to DNA damage stimulus (GO:2001020)	249	4	16.54	9.19e-05	0.0102
cellular response to nitrogen compound (GO:1901699)	626	10	16.45	1.02e-10	2e-07
response to oxygen levels (GO:0070482)	319	5	16.14	1.19e-05	0.00245
skin development (GO:0043588)	264	4	15.6	0.000115	0.0119
aging (GO:0007568)	268	4	15.37	0.000122	0.0125
response to hypoxia (GO:0001666)	283	4	14.55	0.000149	0.0151
DNA conformation change (GO:0071103)	288	4	14.3	0.00016	0.0159
blood vessel development (GO:0001568)	505	7	14.27	3.28e-07	0.000132
response to decreased oxygen levels (GO:0036293)	296	4	13.92	0.000177	0.0171
renal system development (GO:0072001)	302	4	13.64	0.000191	0.0182
vasculature development (GO:0001944)	529	7	13.63	4.46e-07	0.000171
forebrain development (GO:0030900)	381	5	13.51	2.76e-05	0.00424
angiogenesis (GO:0001525)	323	4	12.75	0.000246	0.0222
positive regulation of cell death (GO:0010942)	577	7	12.49	7.94e-07	0.000277
skeletal system development (GO:0001501)	499	6	12.38	6.07e-06	0.00151
blood vessel morphogenesis (GO:0048514)	419	5	12.29	4.32e-05	0.00584
positive regulation of apoptotic process (GO:0043065)	504	6	12.26	6.42e-06	0.00157
urogenital system development (GO:0001655)	339	4	12.15	0.000296	0.0253
response to peptide (GO:1901652)	427	5	12.06	4.72e-05	0.00622
response to organonitrogen compound (GO:0010243)	943	11	12.01	2.25e-10	3.93e-07
positive regulation of programmed cell death (GO:0043068)	516	6	11.97	7.34e-06	0.00172
response to peptide hormone (GO:0043434)	346	4	11.9	0.000319	0.0267
cellular response to endogenous stimulus (GO:0071495)	1067	12	11.58	3.4e-11	1.06e-07
supramolecular fiber organization (GO:0097435)	546	6	11.32	1.01e-05	0.00217
chromatin organization (GO:0006325)	553	6	11.17	1.08e-05	0.00227
developmental growth (GO:0048589)	372	4	11.07	0.000419	0.0326
cellular response to oxygen-containing compound (GO:1901701)	1031	11	10.99	5.76e-10	8.21e-07
growth (GO:0040007)	375	4	10.98	0.000431	0.0333
response to nitrogen compound (GO:1901698)	1032	11	10.98	5.82e-10	7.6e-07
embryo development (GO:0009790)	1042	11	10.87	6.44e-10	7.77e-07
tube morphogenesis (GO:0035239)	664	7	10.86	2.01e-06	0.000562
negative regulation of gene expression (GO:0010629)	874	9	10.6	5.11e-08	2.58e-05
histone modification (GO:0016570)	389	4	10.59	0.000495	0.0364
circulatory system development (GO:0072359)	889	9	10.42	5.91e-08	2.72e-05
head development (GO:0060322)	802	8	10.27	4.54e-07	0.000169
cellular response to organic cyclic compound (GO:0071407)	504	5	10.22	0.000103	0.0112
gland development (GO:0048732)	405	4	10.17	0.000575	0.0404
negative regulation of immune system process (GO:0002683)	414	4	9.95	0.000624	0.0423
chordate embryonic development (GO:0043009)	641	6	9.64	2.48e-05	0.00397
brain development (GO:0007420)	755	7	9.55	4.67e-06	0.00124
negative regulation of cell differentiation (GO:0045596)	648	6	9.53	2.64e-05	0.00414
response to radiation (GO:0009314)	435	4	9.47	0.00075	0.0498
negative regulation of developmental process (GO:0051093)	882	8	9.34	9.27e-07	0.000309
embryo development ending in birth or egg hatching (GO:0009792)	662	6	9.33	2.97e-05	0.0044
response to endogenous stimulus (GO:0009719)	1325	12	9.33	4.08e-10	6.4e-07
tissue morphogenesis (GO:0048729)	557	5	9.24	0.000163	0.0162
positive regulation of transferase activity (GO:0051347)	561	5	9.18	0.000169	0.0165
positive regulation of cell population proliferation (GO:0008284)	924	8	8.92	1.31e-06	0.000404
embryonic morphogenesis (GO:0048598)	586	5	8.79	0.000206	0.0194
mitotic cell cycle (GO:0000278)	595	5	8.65	0.000221	0.0207
negative regulation of transcription by RNA polymerase II (GO:0000122)	956	8	8.62	1.69e-06	0.000482
enzyme linked receptor protein signaling pathway (GO:0007167)	602	5	8.55	0.000234	0.0214
tube development (GO:0035295)	857	7	8.41	1.06e-05	0.00225
animal organ morphogenesis (GO:0009887)	981	8	8.4	2.05e-06	0.000564
response to oxygen-containing compound (GO:1901700)	1509	12	8.19	1.8e-09	2.02e-06
chromosome organization (GO:0051276)	905	7	7.96	1.51e-05	0.00286
anatomical structure formation involved in morphogenesis (GO:0048646)	909	7	7.93	1.56e-05	0.00284
response to lipid (GO:0033993)	807	6	7.66	8.9e-05	0.01
tissue development (GO:0009888)	1663	12	7.43	5.42e-09	4.47e-06
response to organic cyclic compound (GO:0014070)	842	6	7.34	0.000112	0.0117
negative regulation of cell population proliferation (GO:0008285)	709	5	7.26	0.000494	0.0365
central nervous system development (GO:0007417)	997	7	7.23	2.82e-05	0.00429
DNA metabolic process (GO:0006259)	718	5	7.17	0.000523	0.0376
response to hormone (GO:0009725)	745	5	6.91	0.000618	0.0421
cellular response to organic substance (GO:0071310)	1994	13	6.71	2.74e-09	2.68e-06
positive regulation of intracellular signal transduction (GO:1902533)	973	6	6.35	0.000247	0.0221
negative regulation of transcription, DNA-templated (GO:0045892)	1298	8	6.35	1.61e-05	0.00283
negative regulation of nucleic acid-templated transcription (GO:1903507)	1300	8	6.34	1.63e-05	0.00283
negative regulation of RNA biosynthetic process (GO:1902679)	1302	8	6.33	1.65e-05	0.00283
positive regulation of protein modification process (GO:0031401)	984	6	6.28	0.000262	0.0232
regulation of cell population proliferation (GO:0042127)	1646	10	6.26	9.51e-07	0.00031
anatomical structure morphogenesis (GO:0009653)	2180	13	6.14	8.14e-09	4.73e-06
negative regulation of nucleobase-containing compound metabolic process (GO:0045934)	1511	9	6.13	5.01e-06	0.00131
positive regulation of transcription by RNA polymerase II (GO:0045944)	1232	7	5.85	0.000108	0.0114
negative regulation of RNA metabolic process (GO:0051253)	1410	8	5.84	2.93e-05	0.00437
response to abiotic stimulus (GO:0009628)	1090	6	5.67	0.000453	0.034
regulation of multicellular organismal development (GO:2000026)	1303	7	5.53	0.000153	0.0154
positive regulation of gene expression (GO:0010628)	1122	6	5.51	0.000529	0.0378
response to organic substance (GO:0010033)	2657	14	5.43	6.56e-09	4.67e-06
negative regulation of cellular macromolecule biosynthetic process (GO:2000113)	1521	8	5.42	5.04e-05	0.00643
negative regulation of macromolecule biosynthetic process (GO:0010558)	1531	8	5.38	5.29e-05	0.00668
cellular response to chemical stimulus (GO:0070887)	2566	13	5.22	5.88e-08	2.79e-05
negative regulation of cellular biosynthetic process (GO:0031327)	1590	8	5.18	6.92e-05	0.00854
positive regulation of cellular protein metabolic process (GO:0032270)	1392	7	5.18	0.000231	0.0213
regulation of cell death (GO:0010941)	1597	8	5.16	7.14e-05	0.00861
negative regulation of response to stimulus (GO:0048585)	1600	8	5.15	7.23e-05	0.00866
negative regulation of biosynthetic process (GO:0009890)	1619	8	5.09	7.87e-05	0.00927
regulation of apoptotic process (GO:0042981)	1422	7	5.07	0.000263	0.0232
positive regulation of nucleic acid-templated transcription (GO:1903508)	1637	8	5.03	8.51e-05	0.00988
positive regulation of transcription, DNA-templated (GO:0045893)	1637	8	5.03	8.51e-05	0.0098
positive regulation of RNA biosynthetic process (GO:1902680)	1643	8	5.01	8.73e-05	0.00991
regulation of programmed cell death (GO:0043067)	1451	7	4.97	0.000298	0.0254
positive regulation of protein metabolic process (GO:0051247)	1479	7	4.87	0.000335	0.0276
intracellular signal transduction (GO:0035556)	1480	7	4.87	0.000336	0.0276
positive regulation of signal transduction (GO:0009967)	1503	7	4.8	0.000369	0.0299
regulation of cell differentiation (GO:0045595)	1520	7	4.74	0.000396	0.0312
cellular response to stress (GO:0033554)	1522	7	4.74	0.000399	0.0313
positive regulation of RNA metabolic process (GO:0051254)	1765	8	4.67	0.000145	0.0147
homeostatic process (GO:0042592)	1585	7	4.55	0.00051	0.0372
positive regulation of macromolecule biosynthetic process (GO:0010557)	1883	8	4.37	0.000227	0.021
regulation of transcription by RNA polymerase II (GO:0006357)	2597	11	4.36	7.29e-06	0.00173
positive regulation of cell communication (GO:0010647)	1671	7	4.31	0.000702	0.047
positive regulation of response to stimulus (GO:0048584)	2153	9	4.3	8.62e-05	0.00986
positive regulation of signaling (GO:0023056)	1676	7	4.3	0.000715	0.0477
animal organ development (GO:0048513)	3137	13	4.27	6.48e-07	0.000231
positive regulation of nucleobase-containing compound metabolic process (GO:0045935)	1949	8	4.23	0.000288	0.0251
positive regulation of cellular biosynthetic process (GO:0031328)	1985	8	4.15	0.000327	0.0272
cell differentiation (GO:0030154)	3483	14	4.14	2.22e-07	9.39e-05
negative regulation of cellular metabolic process (GO:0031324)	2525	10	4.08	4.44e-05	0.00595
nucleic acid metabolic process (GO:0090304)	2020	8	4.08	0.000368	0.0299
positive regulation of biosynthetic process (GO:0009891)	2021	8	4.08	0.000369	0.0297
cellular developmental process (GO:0048869)	3548	14	4.06	2.81e-07	0.000116
positive regulation of nitrogen compound metabolic process (GO:0051173)	3053	12	4.05	4.47e-06	0.00121
negative regulation of nitrogen compound metabolic process (GO:0051172)	2358	9	3.93	0.000175	0.0171
system development (GO:0048731)	4222	16	3.9	2.05e-08	1.11e-05
regulation of developmental process (GO:0050793)	2397	9	3.87	0.000199	0.0188
negative regulation of metabolic process (GO:0009892)	2947	11	3.84	2.49e-05	0.00394
multicellular organism development (GO:0007275)	4564	17	3.84	4.33e-09	3.99e-06
positive regulation of cellular metabolic process (GO:0031325)	3255	12	3.8	8.85e-06	0.00198
negative regulation of macromolecule metabolic process (GO:0010605)	2736	10	3.76	8.91e-05	0.00998
nervous system development (GO:0007399)	2195	8	3.75	0.000648	0.0438
regulation of transcription, DNA-templated (GO:0006355)	3429	12	3.6	1.54e-05	0.00286
response to chemical (GO:0042221)	4001	14	3.6	1.3e-06	0.000407
regulation of nucleic acid-templated transcription (GO:1903506)	3430	12	3.6	1.54e-05	0.00284
positive regulation of macromolecule metabolic process (GO:0010604)	3438	12	3.59	1.58e-05	0.00284
regulation of RNA biosynthetic process (GO:2001141)	3439	12	3.59	1.58e-05	0.00282
anatomical structure development (GO:0048856)	5062	17	3.46	2.3e-08	1.2e-05
regulation of RNA metabolic process (GO:0051252)	3724	12	3.32	3.64e-05	0.00514
positive regulation of metabolic process (GO:0009893)	3741	12	3.3	3.82e-05	0.00534
developmental process (GO:0032502)	5613	18	3.3	7.35e-09	5.01e-06
regulation of cellular macromolecule biosynthetic process (GO:2000112)	3925	12	3.15	6.27e-05	0.00787
negative regulation of biological process (GO:0048519)	5234	16	3.15	5.01e-07	0.000183
regulation of macromolecule biosynthetic process (GO:0010556)	3953	12	3.13	6.75e-05	0.0084
regulation of nucleobase-containing compound metabolic process (GO:0019219)	3973	12	3.11	7.11e-05	0.00864
regulation of cellular biosynthetic process (GO:0031326)	4113	12	3	0.000101	0.0112
negative regulation of cellular process (GO:0048523)	4821	14	2.99	1.33e-05	0.00261
regulation of biosynthetic process (GO:0009889)	4172	12	2.96	0.000117	0.0121
positive regulation of cellular process (GO:0048522)	5664	16	2.91	1.59e-06	0.00048
cellular component organization (GO:0016043)	5314	15	2.91	5.91e-06	0.00149
signaling (GO:0023052)	5125	14	2.81	2.82e-05	0.00425
cellular component organization or biogenesis (GO:0071840)	5517	15	2.8	9.75e-06	0.00215
signal transduction (GO:0007165)	4788	13	2.8	8.35e-05	0.00976
cell communication (GO:0007154)	5228	14	2.76	3.59e-05	0.00512
positive regulation of biological process (GO:0048518)	6162	16	2.67	5.41e-06	0.00139
multicellular organismal process (GO:0032501)	6635	17	2.64	1.69e-06	0.000491
regulation of gene expression (GO:0010468)	4783	12	2.58	0.00046	0.0343
cellular response to stimulus (GO:0051716)	6426	16	2.56	9.88e-06	0.00215
regulation of cellular metabolic process (GO:0031323)	5983	14	2.41	0.000181	0.0173
regulation of nitrogen compound metabolic process (GO:0051171)	5586	13	2.4	0.000446	0.0336
regulation of primary metabolic process (GO:0080090)	5747	13	2.33	0.000604	0.0419
response to stimulus (GO:0050896)	8054	16	2.05	0.000283	0.0248
regulation of cellular process (GO:0050794)	11176	20	1.84	8.8e-06	0.002
regulation of biological process (GO:0050789)	11639	20	1.77	1.27e-05	0.00255
biological regulation (GO:0065007)	12355	20	1.67	4.16e-05	0.00567
