# Supplementary material for: Investigation of Sperm and Seminal Plasma Candidate MicroRNAs of Bulls with Differing Fertility and In Silico Prediction of miRNA-mRNA Interaction Network of Reproductive Function
Source: Animals (Basel). 2022 Sep 9;12(18):2360. doi: 10.3390/ani12182360 (PMC9495167; doi:10.3390/ani12182360)
Supplement: Supplementary file 1 [file animals-12-02360-s001.zip › Supplementary File S7.xlsx]

## Sheet: Fertilization
Term	PR	S%	#Together	#Compared
acrosome assembly GO:0001675	9369.4	3.3	96	779
piP-body GO:0071547	28510.8	2.95	69	184
male genitalia morphogenesis GO:0048808	23803.4	2.83	67	214
DNA methylation involved in gamete generation GO:0043046	6639.66	2.39	71	813
male meiotic nuclear division GO:0007140	2536.01	2.27	148	4437
male gonad development GO:0008584	2573.56	2.26	142	4195
acrosomal vesicle GO:0001669	2046.35	2.01	163	6056
spermatid development GO:0007286	1906.31	1.95	179	7139
male meiosis I GO:0007141	3833.88	1.89	65	1289
seminiferous tubule development GO:0072520	5354.14	1.87	55	781
homeostasis of number of cells within a tissue GO:0048873	3392.36	1.85	68	1524
lateral element GO:0000800	5386.23	1.79	52	734
homologous chromosome pairing at meiosis GO:0007129	2027.43	1.63	90	3375
piRNA metabolic process GO:0034587	2139.53	1.52	71	2523
reproductive system development GO:0061458	11081.1	1.48	36	247
germ cell development GO:0007281	1529.69	1.43	104	5169
hormone metabolic process GO:0042445	4729.63	1.42	40	643
BH3 domain binding GO:0051434	9304.22	1.41	35	286
Bcl-2 family protein complex GO:0097136	7002.65	1.36	35	380
sperm capacitation GO:0048240	2144.3	1.36	57	2021
synaptonemal complex assembly GO:0007130	1539.64	1.34	84	4148
intrinsic apoptotic signaling pathway in response to DNA damage GO:0008630	1656.98	1.3	69	3166
release of cytochrome c from mitochondria GO:0001836	3164.65	1.29	41	985
DNA methylation on cytosine within a CG sequence GO:0010424	16250.4	1.2	28	131
ovarian follicle development GO:0001541	1708.51	1.2	56	2492
meiotic cohesin complex GO:0030893	5936.76	1.2	31	397
adult behavior GO:0030534	2267.15	1.19	43	1442
phenotypic switching GO:0036166	25342.9	1.19	27	81
extrinsic apoptotic signaling pathway in absence of ligand GO:0097192	2305.57	1.18	42	1385
mitochondrion morphogenesis GO:0070584	2217.06	1.14	41	1406
glutamic-type peptidase activity GO:0070002	41320	1.11	25	46
apoptotic process in bone marrow cell GO:0071839	34558.5	1.11	25	55
aspartic-type peptidase activity GO:0070001	25685.4	1.1	25	74
response to cycloheximide GO:0046898	19395.1	1.09	25	98
sperm head GO:0061827	5616.9	1.09	28	379
histone methyltransferase activity (H3-K27 specific) GO:0046976	9983.58	1.09	26	198
negative regulation of binding of sperm to zona pellucida GO:2000360	15085.1	1.08	25	126
nuclear meiotic cohesin complex GO:0034991	3091.39	1.07	32	787
homeostasis of number of cells GO:0048872	2367.44	1.06	35	1124
embryo implantation GO:0007566	2193.14	1.05	36	1248
multicellular organism growth GO:0035264	1125.13	1.04	75	5068
cellular response to cocaine GO:0071314	5081.13	1.04	27	404
female meiosis I GO:0007144	5068.58	1.04	27	405
cortical granule GO:0060473	6335.73	1.04	26	312
response to radiation GO:0009314	2709.27	1.04	32	898
cellular response to alkaloid GO:0071312	8759.07	1.04	25	217
prevention of polyspermy GO:0060468	8373.21	1.03	25	227
Autosome GO:0030849	12164.6	1.02	24	150
low-density lipoprotein particle remodeling GO:0034374	3501.32	1	28	608
peptidyl-threonine autophosphorylation GO:1990443	16814.1	1	23	104
positive regulation of lipid storage GO:0010884	3373.7	0.99	28	631
organ growth GO:0035265	2652.17	0.98	30	860
apical junction complex GO:0043296	2096.03	0.97	33	1197
behavioral response to cocaine GO:0048148	3415.6	0.97	27	601
negative regulation of transposition GO:0010529	2306.16	0.96	31	1022
resolution of meiotic recombination intermediates GO:0000712	1299.17	0.96	48	2809
C2H2 zinc finger domain binding GO:0070742	3300.28	0.96	27	622
retina vasculature morphogenesis in camera-type eye GO:0061299	5398.49	0.95	24	338
sperm flagellum GO:0036126	1188.68	0.94	51	3262
cell-cell contact zone GO:0044291	1979.59	0.94	32	1229
neuron apoptotic process GO:0051402	1397.84	0.93	41	2230
meiotic gene conversion GO:0006311	8944.56	0.92	22	187
cell body fiber GO:0070852	16806.4	0.91	21	95
hepatocyte apoptotic process GO:0097284	3532.94	0.91	25	538
condensed nuclear chromosome GO:0000794	1060.51	0.9	55	3943
male meiosis chromosome segregation GO:0007060	6717.4	0.9	22	249
endothelial cell morphogenesis GO:0001886	3825.35	0.9	24	477
regulation of organ growth GO:0046620	3549.98	0.88	24	514
negative regulation of autophagosome assembly GO:1902902	2314.29	0.88	27	887
photoreceptor cell morphogenesis GO:0008594	3793.19	0.86	23	461
chromatoid body GO:0033391	3113.81	0.86	24	586
male germ cell nucleus GO:0001673	2328.33	0.85	26	849
perinuclear theca GO:0033011	2593.07	0.85	25	733
sperm plasma membrane GO:0097524	4202.6	0.85	22	398
cell part morphogenesis GO:0032990	32830.6	0.85	19	44
axon hillock GO:0043203	5375.77	0.84	21	297
flagellated sperm motility GO:0030317	793.13	0.84	92	8819
adenohypophysis morphogenesis	8088.17	0.84	20	188
9+0 non-motile cilium GO:0097731	3084.06	0.83	23	567
positive regulation of protein processing GO:0010954	2640.65	0.83	24	691
histone methyltransferase activity (H3-K9 specific) GO:0046974	1911.34	0.83	27	1074
regulation of peptidyl-serine phosphorylation GO:0033135	4587.94	0.82	21	348
acrosomal membrane GO:0002080	1879.83	0.82	27	1092
negative regulation of execution phase of apoptosis GO:1900118	4435.01	0.82	21	360
response to virus GO:0009615	817.02	0.81	71	6607
sperm plasma membrane disassembly GO:0035045	47190.3	0.81	18	29
negative regulation of heart rate GO:0010459	3783.42	0.8	21	422
prolactin secretion GO:0070459	6911.71	0.79	19	209
regulation of mitochondrial membrane potential GO:0051881	1142.81	0.79	36	2395
neural precursor cell proliferation GO:0061351	2706.53	0.78	22	618
sperm mitochondrion organization GO:0030382	6226.49	0.78	19	232
node of Ranvier GO:0033268	3238.55	0.78	21	493
neuron fate specification GO:0048665	1601.23	0.78	27	1282
glycosphingolipid metabolic process GO:0006687	3801.44	0.77	20	400
striatum development GO:0021756	2908.2	0.76	21	549
central element GO:0000801	2148.23	0.76	23	814
regulation of cilium beat frequency involved in ciliary motility GO:0060296	2805.98	0.76	21	569
chiasma assembly GO:0051026	2035.69	0.75	23	859
regulation of mitochondrial membrane permeability GO:0046902	2630.32	0.75	21	607

## Sheet: Implantation
Co-occurring Term	PR	S%	#Together	#Compared
Decidualization GO:0046697	13458.5	4.05	80	805
negative regulation of cation channel activity GO:2001258	40521.2	2.84	38	127
negative regulation of intrinsic apoptotic signaling pathway in response to osmotic stress GO:1902219	24683.6	2.62	37	203
maternal process involved in female pregnancy GO:0060135	15656.2	2.57	40	346
ear development GO:0043583	7945.01	2.25	44	750
regulation of vasculogenesis GO:2001212	33301.5	2.24	30	122
response to amyloid-beta GO:1904645	11580.4	2.2	36	421
response to superoxide GO:0000303	13708.8	2.14	33	326
relaxation of vascular associated smooth muscle GO:0060087	15422.2	2.14	32	281
negative regulation of cholesterol biosynthetic process GO:0045541	17205.8	2.12	31	244
positive regulation of skeletal muscle tissue regeneration GO:0043415	23947.3	2.1	29	164
protein phosphatase 2B binding GO:0030346	12379.7	2.09	33	361
linoleic acid binding GO:0070539	48753.4	2.08	27	75
positive regulation of stem cell population maintenance GO:1902459	12561.3	2.05	32	345
regulation of kinase activity GO:0043549	16122.2	2.04	30	252
actin-mediated cell contraction GO:0070252	15447.9	2.03	30	263
cellular response to UV-A GO:0071492	7325.41	2.02	39	721
cell aging GO:0007569	5290.09	2.02	50	1280
regulation of glomerular filtration GO:0003093	12200.6	1.93	30	333
regulation of endothelial cell migration GO:0010594	11542	1.91	30	352
myeloid cell homeostasis GO:0002262	8610.92	1.9	33	519
axon ensheathment GO:0008366	12834.5	1.9	29	306
keratinocyte migration GO:0051546	13640	1.87	28	278
smooth muscle cell-matrix adhesion GO:0061302	52423.1	1.87	24	62
regulation of extracellular matrix disassembly GO:0010715	28692	1.86	25	118
positive regulation of myoblast proliferation GO:2000288	15299.2	1.85	27	239
regulation of skeletal muscle satellite cell proliferation GO:0014842	11949.4	1.77	27	306
regulation of cell-matrix adhesion GO:0001952	4514.21	1.74	44	1320
regulation of macrophage chemotaxis GO:0010758	24720.7	1.7	23	126
membrane raft assembly GO:0001765	17106.5	1.7	24	190
positive regulation of vascular associated smooth muscle cell proliferation GO:1904707	4382.38	1.66	41	1267
blood vessel maturation GO:0001955	4480.6	1.65	40	1209
mammary duct terminal end bud growth GO:0060763	18540.5	1.65	23	168
Nucleologenesis GO:0017126	14975	1.61	23	208
negative regulation of epithelial cell apoptotic process GO:1904036	13087.4	1.57	23	238
regulation of type IV hypersensitivity GO:0001807	57628.2	1.57	20	47
T cell mediated cytotoxicity GO:0001913	10188.8	1.56	24	319
bleb assembly GO:0032060	6070.11	1.55	29	647
negative regulation of chromosome condensation GO:1902340	45907.2	1.55	20	59
positive regulation of DNA binding GO:0043388	4130.17	1.55	38	1246
regulation of centromere complex assembly GO:0090230	40425.8	1.54	20	67
positive regulation of fever generation GO:0031622	20758.8	1.54	21	137
retina homeostasis GO:0001895	4784.87	1.54	33	934
positive regulation of integrin-mediated signaling pathway GO:2001046	7381.72	1.53	26	477
microtubule bundle GO:0097427	11084.7	1.53	23	281
keratinocyte proliferation GO:0043616	6096.36	1.52	28	622
dendrite cytoplasm GO:0032839	4597.8	1.51	33	972
cellular response to non-ionic osmotic stress GO:0071471	51462	1.49	19	50
blood vessel endothelial cell migration GO:0043534	5040.68	1.48	30	806
regulation of cell adhesion molecule production GO:0060353	46783.6	1.48	19	55
negative regulation of epithelial cell differentiation involved in kidney development GO:2000697	43611.8	1.48	19	59
negative regulation of calcium ion transport into cytosol GO:0010523	17474.4	1.45	20	155
trophectodermal cell fate commitment GO:0001830	69647.8	1.42	18	35
auditory receptor cell stereocilium organization GO:0060088	4191.14	1.42	32	1034
branching involved in mammary gland duct morphogenesis GO:0060444	6989.74	1.42	24	465
negative regulation of erythrocyte apoptotic process GO:1902251	47797.5	1.41	18	51
positive regulation of mammary gland epithelial cell proliferation GO:0033601	7451.68	1.4	23	418
regulation of leukocyte tethering or rolling GO:1903236	19642	1.4	19	131
mRNA localization resulting in posttranscriptional regulation of gene expression GO:0010609	19346.6	1.4	19	133
endodermal cell differentiation GO:0035987	3376.77	1.39	38	1524
pericentric heterochromatin assembly GO:0031508	9057.17	1.36	21	314
organelle localization by membrane tethering GO:0140056	14873.4	1.36	19	173
Krueppel-associated box domain binding GO:0035851	24623	1.35	18	99
negative regulation of DNA demethylation GO:1901536	22571	1.35	18	108
regulation of receptor signaling pathway via JAK-STAT GO:0046425	6382.79	1.34	23	488
regulation of leukocyte adhesion to vascular endothelial cell GO:1904994	51161	1.33	17	45
Barr body GO:0001740	9849.18	1.33	20	275
regulation of neutrophil extravasation GO:2000389	48984	1.33	17	47
coreceptor activity involved in canonical Wnt signaling pathway GO:1904928	48984	1.33	17	47
positive regulation of ATPase-coupled calcium transmembrane transporter activity GO:1901896	12613.2	1.33	19	204
positive regulation of histone H3-K27 acetylation GO:1901676	41111.5	1.32	17	56
bone trabecula formation GO:0060346	7624.53	1.31	21	373
negative regulation of miRNA transcription GO:1902894	4358.18	1.31	27	839
embryonic placenta morphogenesis GO:0060669	16696.4	1.31	18	146
intramembranous ossification GO:0001957	6233.01	1.29	22	478
CD4-positive, CD25-positive, alpha-beta regulatory T cell differentiation GO:0002361	24492	1.28	17	94
regulation of establishment of blood-brain barrier GO:0090210	22351.9	1.27	17	103
positive regulation of prostaglandin biosynthetic process GO:0031394	9673.3	1.27	19	266
Aging GO:0007568	2298	1.26	59	3477
cellular response to reactive oxygen species GO:0034614	2815.36	1.26	39	1876
regulation of fat cell differentiation GO:0045598	3784.37	1.26	28	1002
DNA methylation involved in embryo development GO:0043045	12249.6	1.26	18	199
leukocyte migration involved in immune response GO:0002522	17441.3	1.25	17	132
positive regulation of mesenchymal to epithelial transition involved in metanephros morphogenesis GO:0072108	17310.1	1.25	17	133
mammary gland alveolus development GO:0060749	4616.8	1.24	24	704
lymphocyte migration into lymph node GO:0097022	17053.7	1.24	17	135
negative regulation of cysteine-type endopeptidase activity involved in apoptotic signaling pathway GO:2001268	7016.9	1.24	20	386
regulation of leukocyte cell-cell adhesion GO:1903037	8408.82	1.24	19	306
response to ethanol GO:0045471	2962.99	1.23	34	1554
erythropoietin-mediated signaling pathway GO:0038162	10329.1	1.23	18	236
lung lobe morphogenesis GO:0060463	8015.88	1.23	19	321
cellular response to fluid shear stress GO:0071498	5208.7	1.22	22	572
mating behavior GO:0007617	5768.66	1.22	21	493
lymphocyte migration into lymphoid organs GO:0097021	12649.7	1.2	17	182
positive regulation of oxidative stress-induced intrinsic apoptotic signaling pathway GO:1902177	12580.6	1.2	17	183
positive regulation of leukocyte adhesion to vascular endothelial cell GO:1904996	5365.95	1.2	21	530
negative regulation of myeloid cell apoptotic process GO:0033033	8583.35	1.19	18	284
regulation of genetic imprinting GO:2000653	8464.14	1.19	18	288
prolactin secretion GO:0070459	11015.5	1.18	17	209

## Sheet: EmbryonicPlacentaDev 
Term	PR	S%	#Together	#Compared
maternal placenta development GO:0001893	60273.9	10.81	119	414
regulation of transcription from RNA polymerase II promoter in response to oxidative stress GO:0043619	29565	4.76	54	383
embryonic process involved in female pregnancy GO:0060136	37826.8	4.53	46	255
placenta blood vessel development GO:0060674	21435.2	3.8	46	450
positive regulation of hormone biosynthetic process GO:0046886	40740.2	3.59	34	175
trophectodermal cell differentiation GO:0001829	14489.8	3.49	53	767
B-1 B cell homeostasis GO:0001922	33629.9	3.46	34	212
nodal signaling pathway involved in determination of lateral mesoderm left/right asymmetry GO:1900164	62284.8	3.42	30	101
regulation of protein neddylation GO:2000434	21594.3	3.34	38	369
neural fold formation GO:0001842	40585.6	3.22	30	155
heart valve development GO:0003170	17437.1	3.16	39	469
trophectodermal cellular morphogenesis GO:0001831	57772.3	3.08	27	98
polycystin complex GO:0002133	52423.1	3.04	27	108
inhibition of neuroepithelial cell differentiation GO:0002085	97079.7	2.99	25	54
positive regulation of vascular endothelial growth factor production GO:0010575	9637.45	2.96	62	1349
monocyte differentiation GO:0030224	12558.2	2.9	43	718
floor plate morphogenesis GO:0033505	93196.6	2.87	24	54
branching involved in labyrinthine layer morphogenesis GO:0060670	16580.3	2.83	34	430
epiblast cell-extraembryonic ectoderm cell signaling involved in anterior/posterior axis specification GO:0060802	89313.4	2.75	23	54
left lung morphogenesis GO:0060460	67928.5	2.69	23	71
transforming growth factor beta receptor signaling pathway involved in primitive streak formation GO:0090010	85430.2	2.63	22	54
trophoblast giant cell differentiation GO:0060707	11448.7	2.6	38	696
negative regulation of cell development GO:0010721	45932.6	2.59	23	105
transcription coactivator binding GO:0001223	7201.55	2.5	68	1980
axial mesodermal cell fate specification GO:0048327	44788.6	2.48	22	103
negative regulation of chorionic trophoblast cell proliferation GO:1901383	40825	2.45	22	113
mammary gland epithelial cell proliferation GO:0033598	15868.6	2.44	28	370
polarity specification of proximal/distal axis GO:0010085	29956	2.44	23	161
digestive tract morphogenesis GO:0048546	8498.54	2.43	46	1135
neural fold elevation formation GO:0021502	36905.8	2.42	22	125
placenta development GO:0001890	7133.98	2.4	61	1793
cell-cell signaling by wnt GO:0198738	40399.4	2.35	21	109
C/EBP complex GO:1990647	55182.2	2.32	20	76
maternal process involved in parturition GO:0060137	26821.1	2.3	22	172
formation of anatomical boundary GO:0048859	20012.1	2.25	23	241
type I activin receptor binding GO:0070698	22503.6	2.22	22	205
positive regulation of erythrocyte differentiation GO:0045648	6904.01	2.21	51	1549
oxygen homeostasis GO:0032364	18478.6	2.2	23	261
LBD domain binding GO:0050693	16078.6	2.19	24	313
cytoplasmic sequestering of transcription factor GO:0042994	14481.5	2.19	25	362
aorta development GO:0035904	7351.76	2.18	44	1255
spongiotrophoblast differentiation GO:0060708	19799.3	2.16	22	233
liver development GO:0001889	4912.06	2.16	177	7556
embryonic placenta morphogenesis GO:0060669	28725	2.15	20	146
response to fluid shear stress GO:0034405	14889.4	2.14	24	338
ventricular septum development GO:0003281	6659.05	2.13	49	1543
intestinal epithelial cell maturation GO:0060574	34948.7	2.11	19	114
metanephric ascending thin limb development GO:0072218	25729.1	2.11	20	163
regulation of transforming growth factor beta2 production GO:0032909	15608.2	2.11	23	309
connective tissue replacement involved in inflammatory response wound healing GO:0002248	20107.5	2.09	21	219
positive regulation of chemokine-mediated signaling pathway GO:0070101	31620.3	2.08	19	126
positive regulation of activin receptor signaling pathway GO:0032927	13528.5	2.08	24	372
natural killer cell differentiation GO:0001779	8624.87	2.06	32	778
tissue morphogenesis GO:0048729	14483.2	2.06	23	333
regulation of muscle cell differentiation GO:0051147	14353.9	2.06	23	336
regulation of histone modification GO:0031056	13859	2.03	23	348
myoblast fate commitment GO:0048625	26211.5	2.02	19	152
epithelial cell differentiation involved in mammary gland alveolus development GO:0061030	25216.2	2.01	19	158
regulation of forebrain neuron differentiation GO:2000977	62539.8	2.01	17	57
elastin metabolic process GO:0051541	34313.3	2	18	110
CHOP-C/EBP complex GO:0036488	24442.7	2	19	163
Lactation GO:0007595	7021.37	1.97	37	1105
primitive streak formation GO:0090009	13812.1	1.97	22	334
negative regulation of trophoblast cell migration GO:1901164	13449.6	1.95	22	343
positive regulation of vascular endothelial growth factor receptor signaling pathway GO:0030949	12148.4	1.95	23	397
mesonephric tubule development GO:0072164	16775.4	1.93	20	250
regulation of thymocyte apoptotic process GO:0070243	25676.6	1.93	18	147
mesonephric duct development GO:0072177	16192.5	1.91	20	259
sebum secreting cell proliferation GO:1990654	63303.3	1.9	16	53
regulation of extrathymic T cell differentiation GO:0033082	55917.9	1.88	16	60
regulation of natural killer cell differentiation GO:0032823	54114.1	1.88	16	62
norepinephrine metabolic process GO:0042415	14871.8	1.87	20	282
eosinophil fate commitment GO:0035854	29706.4	1.87	17	120
hypoxia-inducible factor-1alpha signaling pathway GO:0097411	20738.8	1.86	18	182
endoderm development GO:0007492	5146.99	1.83	54	2200
cell maturation GO:0048469	5470.23	1.81	45	1725
negative regulation of oxidative stress-induced neuron intrinsic apoptotic signaling pathway GO:1903377	18234.1	1.81	18	207
negative regulation of mesenchymal cell apoptotic process GO:2001054	14756.1	1.8	19	270
regulation of primitive erythrocyte differentiation GO:0010725	22004.7	1.79	17	162
granulocyte differentiation GO:0030851	7734.55	1.79	27	732
cell differentiation in hindbrain GO:0021533	21093.3	1.77	17	169
positive regulation of transcription from RNA polymerase II promoter in response to hypoxia GO:0061419	13930.6	1.77	19	286
regulation of NK T cell differentiation GO:0051136	52423.1	1.76	15	60
thyroid hormone mediated signaling pathway GO:0002154	28432.8	1.76	16	118
positive regulation of blood vessel endothelial cell migration GO:0043536	5236.36	1.74	44	1762
vascular endothelial growth factor production GO:0010573	9610.9	1.74	22	480
regulation of SREBP signaling pathway GO:2000638	37445	1.71	15	84
chorion development GO:0060717	37445	1.71	15	84
detection of mechanical stimulus GO:0050982	7269.33	1.7	26	750
negative regulation of thymocyte apoptotic process GO:0070244	11752.7	1.69	19	339
axonal transport of mitochondrion GO:0019896	8871.6	1.69	22	520
metanephric proximal tubule development GO:0072237	77255	1.69	14	38
metanephric distal tubule morphogenesis GO:0072287	77255	1.69	14	38
enucleate erythrocyte development GO:0048822	31453.8	1.68	15	100
negative regulation of fat cell proliferation GO:0070345	15234	1.66	17	234
granulocyte macrophage colony-stimulating factor receptor complex GO:0030526	19062.9	1.66	16	176
granulocyte-macrophage colony-stimulating factor signaling pathway GO:0038157	19062.9	1.66	16	176
GABAergic neuron differentiation GO:0097154	14316.3	1.64	17	249
positive regulation of leukocyte proliferation GO:0070665	17383.8	1.63	16	193

## Sheet: MaternalPlacentaDev
Co-occurring Term	PR	S%	#Together	#Compared
natural killer cell tolerance induction GO:0002519	190810	6.49	25	64
negative regulation of interleukin-3 production GO:0032712	238280	5.45	20	41
negative regulation of granulocyte colony-stimulating factor production GO:0071656	238280	5.45	20	41
negative regulation of T cell activation via T cell receptor contact with antigen bound to MHC molecule on antigen presenting cell GO:2001189	199377	5.33	20	49
entry of viral genome into host nucleus through nuclear pore complex via importin GO:0075506	94704.1	4.47	19	98
positive regulation of histone H3-K27 acetylation GO:1901676	148287	4.42	17	56
negative regulation of interferon-alpha production GO:0032687	72906.6	4.35	20	134
negative regulation of myeloid dendritic cell activation GO:0030886	69287.1	4.28	20	141
negative regulation of immune response to tumor cell GO:0002838	222034	4.12	15	33
regulation of tolerance induction dependent upon immune response GO:0002652	222034	4.12	15	33
negative regulation of immunological synapse formation GO:2000521	203531	4.09	15	36
negative regulation of natural killer cell mediated cytotoxicity directed against tumor cell target GO:0002859	178710	4.03	15	41
positive regulation of mesenchymal to epithelial transition involved in metanephros morphogenesis GO:0072108	62436.5	3.68	17	133
response to folic acid GO:0051593	79642.5	3.55	15	92
negative regulation of T-helper 1 type immune response GO:0002826	67843.6	3.42	15	108
regulation of nitric oxide mediated signal transduction GO:0010749	61059.2	3.33	15	120
regulation of JUN kinase activity GO:0043506	60554.6	3.32	15	121
negative regulation of hormone secretion GO:0046888	38092	3.11	17	218
regulation of RNA polymerase II regulatory region sequence-specific DNA binding GO:1903025	37745.7	3.1	17	220
regulation of metanephric nephron tubule epithelial cell differentiation GO:0072307	37237.9	3.08	17	223
spongiotrophoblast differentiation GO:0060708	35639.7	3.02	17	233
positive regulation of viral life cycle GO:1903902	31972.8	2.99	18	275
leukemia inhibitory factor signaling pathway GO:0048861	26446	2.64	17	314
lung vasculature development GO:0060426	26362.1	2.64	17	315
lung lobe morphogenesis GO:0060463	25869.3	2.62	17	321
embryo implantation GO:0007566	15656.2	2.57	40	1248
negative regulation of meiotic nuclear division GO:0045835	19913.8	2.28	17	417
tyrosine phosphorylation of STAT protein GO:0007260	19002.4	2.22	17	437
positive regulation of astrocyte differentiation GO:0048711	18787.5	2.2	17	442
negative regulation of defense response to bacterium GO:1900425	19345.5	2.18	16	404
homocysteine metabolic process GO:0050667	18884.3	2.09	15	388
negative regulation of natural killer cell activation GO:0032815	16700	2.01	16	468
positive regulation of peptidyl-serine phosphorylation of STAT protein GO:0033141	17000.2	1.97	15	431
positive regulation of defense response to bacterium GO:1900426	15016.4	1.93	17	553
muscle organ morphogenesis GO:0048644	14619.8	1.9	17	568
ear development GO:0043583	13026	1.86	20	750
cerebellum morphogenesis GO:0021587	15296.7	1.85	15	479
positive regulation of macrophage differentiation GO:0045651	13956.4	1.84	17	595
XY body GO:0001741	13590.9	1.81	17	611
positive regulation of interleukin-4 production GO:0032753	11381	1.79	25	1073
Decidualization GO:0046697	12136	1.77	20	805
cartilage development involved in endochondral bone morphogenesis GO:0060351	14009.8	1.76	15	523
HULC complex GO:0033503	12775.5	1.74	17	650
NLS-dependent protein nuclear import complex GO:0042564	12084.6	1.74	19	768
positive regulation of macrophage activation GO:0043032	12620.1	1.72	17	658
trophoblast giant cell differentiation GO:0060707	11931.1	1.66	17	696
leukemia inhibitory factor receptor binding GO:0005146	12232.2	1.61	15	599
blood vessel remodeling GO:0001974	9239.73	1.58	30	1586
toll-like receptor 9 signaling pathway GO:0034162	11084.9	1.51	15	661
negative regulation of interferon-gamma production GO:0032689	8090.66	1.36	24	1449
response to gonadotropin GO:0034698	78786.1	1.34	5	31
positive regulation of cell adhesion mediated by integrin GO:0033630	8979.3	1.31	15	816
histone H2A ubiquitination GO:0033522	8499.55	1.3	17	977
response to vitamin E GO:0033197	44406.7	1.26	5	55
macrophage activation involved in immune response GO:0002281	8470.65	1.25	15	865
positive regulation of cytokine production involved in inflammatory response GO:1900017	7478.65	1.21	19	1241
lung alveolus development GO:0048286	6890.7	1.21	27	1914
blastocyst hatching GO:0001835	7535.44	1.19	17	1102
positive regulation of activated T cell autonomous cell death GO:0070241	325649	1.15	4	6
disaccharide binding GO:0048030	139564	1.12	4	14
toll-like receptor 7 signaling pathway GO:0034154	6273.21	1	15	1168
negative regulation of cell projection organization GO:0031345	32031.1	0.99	4	61
positive regulation of CD4-positive, CD25-positive, alpha-beta regulatory T cell differentiation involved in immune response GO:0032834	25049.9	0.95	4	78
positive regulation of T cell activation via T cell receptor contact with antigen bound to MHC molecule on antigen presenting cell GO:2001190	24423.7	0.95	4	80
negative regulation of interleukin-2 production GO:0032703	5255.23	0.92	20	1859
integrin alpha3-beta1 complex GO:0034667	17602.7	0.88	4	111
positive regulation of dendritic cell apoptotic process GO:2000670	17291.1	0.88	4	113
negative regulation of tumor necrosis factor production GO:0032720	4812.55	0.88	26	2639
regulation of L-arginine import across plasma membrane GO:1905541	244237	0.86	3	6
regulation of store-operated calcium channel activity GO:1901339	162825	0.85	3	9
animal organ regeneration GO:0031100	6921.69	0.84	7	494
positive regulation of protein localization to nucleus GO:1900182	4820.47	0.84	18	1824
positive regulation of dendritic cell differentiation GO:2001200	14056.8	0.83	4	139
modulation by host of viral genome replication GO:0044827	56362.4	0.81	3	26
positive regulation of CD4-positive, alpha-beta T cell proliferation GO:2000563	12854.6	0.81	4	152
neuromuscular process controlling balance GO:0050885	4442.59	0.8	21	2309
response to fungicide GO:0060992	38563.7	0.79	3	38
negative regulation of type I interferon production GO:0032480	4649.18	0.79	15	1576
negative regulation of CD4-positive, alpha-beta T cell proliferation GO:2000562	8060.62	0.78	5	303
negative regulation of innate immune response GO:0045824	4565.18	0.77	15	1605
regulation of feeding behavior GO:0060259	6571.4	0.76	6	446
positive regulation of acute inflammatory response to antigenic stimulus GO:0002866	27649.5	0.76	3	53
response to alkaloid GO:0043279	27649.5	0.76	3	53
negative regulation of mast cell degranulation GO:0043305	10123.8	0.75	4	193
response to amine GO:0014075	24837.7	0.75	3	59
endochondral ossification GO:0001958	4343.28	0.74	15	1687
positive regulation of cysteine-type endopeptidase activity involved in apoptotic signaling pathway GO:2001269	7334.44	0.74	5	333
response to amino acid GO:0043200	5231.31	0.74	8	747
toll-like receptor 3 signaling pathway GO:0034138	4151.34	0.72	15	1765
negative regulation of natural killer cell mediated cytotoxicity GO:0045953	8314.45	0.69	4	235
negative regulation of activated T cell proliferation GO:0046007	5261.84	0.67	6	557
negative regulation of ion transport GO:0043271	12968.3	0.66	3	113
negative regulation of interleukin-6 production GO:0032715	3736.41	0.65	15	1961
negative regulation of chemokine production GO:0032682	6978.2	0.64	4	280
positive regulation of transforming growth factor beta production GO:0071636	6928.71	0.64	4	282
response to morphine GO:0043278	5488.47	0.64	5	445
protein K11-linked ubiquitination GO:0070979	3452.83	0.62	17	2405
positive regulation of tumor necrosis factor production GO:0032760	3229.17	0.61	26	3933
positive regulation of innate immune response GO:0045089	3385.27	0.61	17	2453

## Sheet: Inutero_Emb_Fet_Dev
Term	PR	S%	#Together	#Compared
mesoderm formation GO:0001707	3094.21	3.18	362	2037
multicellular organism growth GO:0035264	1360.48	2.75	396	5068
lung development GO:0030324	1531.12	2.75	374	4253
embryonic digit morphogenesis GO:0042733	2018.98	2.63	319	2751
heart development GO:0007507	540.13	2.21	692	22307
embryonic organ development GO:0048568	1374.58	2.17	282	3572
Vasculogenesis GO:0001570	1083.56	2.14	306	4917
heart looping GO:0001947	923.09	2.1	326	6149
Somitogenesis GO:0001756	1043.42	1.99	281	4689
osteoblast differentiation GO:0001649	1091.97	1.98	272	4337
developmental growth GO:0048589	1931.72	1.95	224	2019
odontogenesis of dentin-containing tooth GO:0042475	1604.13	1.94	233	2529
Gastrulation GO:0007369	1347.01	1.93	243	3141
response to hypoxia GO:0001666	769.08	1.91	316	7154
branching involved in blood vessel morphogenesis GO:0001569	1880.1	1.81	207	1917
ventricular septum morphogenesis GO:0060412	2277.48	1.81	200	1529
neural tube development GO:0021915	1676.77	1.81	211	2191
heart morphogenesis GO:0003007	1053.45	1.75	233	3851
skeletal system development GO:0001501	818.55	1.74	262	5573
liver development GO:0001889	672.86	1.72	292	7556
gastrulation with mouth forming second GO:0001702	2862.78	1.72	183	1113
positive regulation of gene expression GO:0010628	405.64	1.71	584	25067
embryonic cranial skeleton morphogenesis GO:0048701	987.24	1.7	231	4074
male gonad development GO:0008584	962.92	1.7	232	4195
RNA polymerase II-specific DNA-binding transcription factor binding GO:0061629	528.07	1.67	350	11540
blood vessel development GO:0001568	862.42	1.64	233	4704
placenta development GO:0001890	1796.49	1.63	185	1793
vasculature development GO:0001944	1091.46	1.63	210	3350
embryonic heart tube development GO:0035050	1358.63	1.62	195	2499
embryonic limb morphogenesis GO:0030326	1374.77	1.62	194	2457
kidney development GO:0001822	588.6	1.56	272	8046
trophectodermal cell differentiation GO:0001829	3495.89	1.49	154	767
positive regulation of epithelial to mesenchymal transition GO:0010718	1324.86	1.49	176	2313
endoderm development GO:0007492	1369.17	1.47	173	2200
positive regulation of mesenchymal cell proliferation GO:0002053	2723.97	1.41	148	946
negative regulation of transcription by RNA polymerase II GO:0000122	277.08	1.41	1049	65917
branching involved in ureteric bud morphogenesis GO:0001658	1441.99	1.4	161	1944
positive regulation of pathway-restricted SMAD protein phosphorylation GO:0010862	1168.17	1.4	168	2504
SMAD binding GO:0046332	594.81	1.37	217	6352
anterior/posterior pattern specification GO:0009952	523.6	1.37	237	7881
promoter-specific chromatin binding GO:1990841	896.66	1.37	177	3437
embryonic placenta development GO:0001892	2981.1	1.33	138	806
cell fate specification GO:0001708	992.13	1.31	162	2843
endocardial cushion morphogenesis GO:0003203	2894.74	1.3	135	812
determination of left/right symmetry GO:0007368	542.26	1.3	211	6775
cell maturation GO:0048469	1473.66	1.29	146	1725
mesoderm development GO:0007498	1099.2	1.26	150	2376
BMP signaling pathway GO:0030509	509.95	1.26	209	7136
embryonic hindlimb morphogenesis GO:0035116	1617.77	1.26	139	1496
epithelial to mesenchymal transition GO:0001837	1146.3	1.25	148	2248
pattern specification process GO:0007389	627.03	1.24	181	5026
roof of mouth development GO:0060021	796.24	1.22	158	3455
neural tube closure GO:0001843	574.54	1.19	177	5364
negative regulation of gene expression GO:0010629	271.91	1.17	438	28047
cell population proliferation GO:0008283	331.21	1.17	288	15140
DNA-binding transcription factor binding GO:0140297	453.23	1.17	202	7760
camera-type eye development GO:0043010	607.03	1.17	167	4790
telencephalon development GO:0021537	1636.74	1.16	127	1351
cellular response to BMP stimulus GO:0071773	1315.8	1.14	129	1707
negative regulation of cell growth GO:0030308	484.6	1.14	184	6611
outflow tract morphogenesis GO:0003151	1005.07	1.14	136	2356
positive regulation of miRNA transcription GO:1902895	969.73	1.11	133	2388
forebrain development GO:0030900	593.74	1.11	157	4604
cell fate commitment GO:0045165	595.91	1.11	156	4558
brain development GO:0007420	279.69	1.09	317	19734
smooth muscle cell differentiation GO:0051145	2610.54	1.08	112	747
smoothened signaling pathway GO:0007224	324.48	1.08	244	13093
dorsal/ventral pattern formation GO:0009953	472.91	1.08	170	6259
positive regulation of cell population proliferation GO:0008284	233.67	1.07	487	36288
lung morphogenesis GO:0060425	1951.87	1.07	113	1008
positive regulation of BMP signaling pathway GO:0030513	636.78	1.06	143	3910
post-embryonic development GO:0009791	352.77	1.06	211	10414
sequence-specific double-stranded DNA binding GO:1990837	233.13	1.05	458	34206
pericardium development GO:0060039	4012.18	1.05	106	460
animal organ morphogenesis GO:0009887	293.82	1.04	256	15170
neural crest cell development GO:0014032	868.48	1.03	125	2506
thymus development GO:0048538	771.43	1.03	128	2889
midbrain development GO:0030901	921.16	1.03	122	2306
embryonic forelimb morphogenesis GO:0035115	1290.15	1.02	113	1525
embryonic digestive tract morphogenesis GO:0048557	1952.85	1.01	107	954
ureteric bud development GO:0001657	1044.15	1.01	117	1951
transcription coactivator binding GO:0001223	1028.85	1.01	117	1980
BMP signaling pathway involved in heart development GO:0061312	4320.75	1.01	101	407
DNA-binding transcription activator activity, RNA polymerase II-specific GO:0001228	212.67	1	507	41508
artery morphogenesis GO:0048844	1476	0.99	108	1274
limb development GO:0060173	952.7	0.99	116	2120
outflow tract septum morphogenesis GO:0003148	1754.5	0.99	105	1042
dorsal/ventral neural tube patterning GO:0021904	2709.62	0.98	101	649
endoderm formation GO:0001706	2085.31	0.98	103	860
embryonic foregut morphogenesis GO:0048617	3747.22	0.98	99	460
positive regulation of neuroblast proliferation GO:0002052	1527.31	0.97	105	1197
mammary gland development GO:0030879	1415.34	0.97	106	1304
positive regulation of epithelial cell proliferation GO:0050679	733.3	0.97	121	2873
neuron migration GO:0001764	338.98	0.96	181	9297
transforming growth factor beta receptor signaling pathway GO:0007179	270.39	0.96	236	15197
face development GO:0060324	1684.43	0.95	101	1044
secondary palate development GO:0062009	2837.84	0.94	96	589
negative regulation of cell differentiation GO:0045596	494.41	0.94	134	4719
pharyngeal arch artery morphogenesis GO:0061626	2871.66	0.93	95	576
